# Supplementary material for: Comparative Transcriptomics Identifies Novel Genes and Pathways Involved in Post-Traumatic Osteoarthritis Development and Progression
Source: Int J Mol Sci. 2018 Sep 7;19(9):2657. doi: 10.3390/ijms19092657 (PMC6163882; doi:10.3390/ijms19092657)
Supplement: Supplementary file 1 [file ijms-19-02657-s001.zip]

Archive with 7 entries (7 files):
- Figure S1.docx
- Figure S2.docx
- Figure S3.docx
- Table S1.xlsx
- Table S2.xlsx
- Table S3.xlsx
- Table S4.docx
