# Supplementary material for: Comparative Transcriptomics Identifies Novel Genes and Pathways Involved in Post-Traumatic Osteoarthritis Development and Progression
Source: Int J Mol Sci. 2018 Sep 7;19(9):2657. doi: 10.3390/ijms19092657 (PMC6163882; doi:10.3390/ijms19092657)
Supplement: Supplementary file 1 [file ijms-19-02657-s001.zip › Table S1.xlsx]

## Sheet: Sheet1
Table S1. Genes differentially expressed between uninjured (day-0) MRL/MpJ (MRL), C57BL/6 (BL6) and STR/ort (STR). Fold changes are given in log2 scale. ns : not significant
Gene	BL6_vs_MRL	STR_vs_MRL	STR_vs_BL6
Gm8210	-9.42149	-10.0081	ns
H2-Ea-ps	-8.75225	-8.43299	ns
4931408C20Rik	-8.66398	ns	9.22761
Ccnb1ip1	-8.4373	ns	8.25763
Mybphl	-7.66919	-6.15817	ns
Krt78	-7.55709	-5.52798	ns
Ifi202b	-6.9203	1.36723	8.28753
Ighv1-14	-6.64384	-6.31995	ns
Masp2	-6.63962	ns	6.80601
Ifi44l	-6.61269	ns	7.63657
Ceacam2	-6.44778	ns	5.87871
Ucp1	-6.19788	3.97889	10.1768
Gm5779	-5.63864	ns	5.44968
6030466F02Rik	-5.47613	-6.14247	ns
Opn1mw	-5.36807	ns	5.29237
Trdj2	-5.32536	ns	5.08021
Ighv2-7	-5.25981	-5.53626	ns
Vtcn1	-5.24211	ns	4.88009
BC117090	-5.01012	-1.23758	3.77254
Sp8	-4.95679	-1.75073	ns
Eno1b	-4.86516	ns	4.30797
Jhy	-4.8439	1.56534	6.40923
Trim34b	-4.83163	-5.14806	ns
Gjb4	-4.70584	-4.41973	ns
Zfp985	-4.62908	ns	4.77915
Igkv8-34	-4.62466	-3.61119	ns
Xlr3c	-4.57616	ns	4.83793
Dmrtb1	-4.52973	-2.95906	ns
Tsga10ip	-4.50954	ns	4.50246
Igkv4-73	-4.48394	-3.61465	ns
Igkv4-62	-4.47681	-4.18432	ns
Barhl2	-4.47463	ns	4.22817
Acaa1b	-4.41304	-3.14279	ns
Marcksl1-ps4	-4.39899	ns	4.72288
4933440M02Rik	-4.36201	-3.95938	ns
Gm6445	-4.30405	ns	3.5266
Serpina3h	-4.26459	ns	4.70045
C130026I21Rik	-4.26249	-0.658644	3.60385
Slc30a3	-4.23659	ns	3.75357
Igkv6-20	-4.21821	-2.72141	ns
Wdr20rt	-4.20519	-3.25129	ns
Ighv3-4	-4.17309	-5.79794	ns
Hist1h2ba	-4.16243	ns	5.09242
Rnase2a	-4.14923	2.18194	6.33118
Orm2	-4.13942	-3.42955	ns
Tmem184a	-4.104	-1.5281	2.57589
Ighv7-4	-4.09892	-4.09136	ns
Ighv7-2	-4.09458	ns	ns
Gm8909	-4.03859	-1.47466	2.56393
Rhox8	-4.02066	-2.053	1.96766
Gm5177	-4.01226	-3.44106	ns
D630013N20Rik	-3.94283	ns	ns
Col6a4	-3.91056	-3.12052	ns
Zp2	-3.90272	ns	4.47617
Ighv11-1	-3.88644	-3.59286	ns
Tpsab1	-3.87177	-3.16337	ns
Foxg1	-3.85289	-0.764305	3.08859
Ighe	-3.84923	ns	ns
Gm21399	-3.84663	-3.03546	ns
Rergl	-3.74735	-1.1562	2.59116
Gm8801	-3.71666	-3.32621	ns
AA465934	-3.68705	-2.90508	0.78197
Lrrtm4	-3.67909	-2.58328	ns
BC049730	-3.66494	5.94116	9.6061
Mug1	-3.66371	-1.70265	ns
Gm9855	-3.65325	-0.818253	2.835
Gm10653	-3.61953	-3.49249	ns
Igkv5-37	-3.60401	ns	ns
1700001P01Rik	-3.56636	ns	3.71877
Psg19	-3.55467	-4.83793	ns
C1s2	-3.54563	-2.66598	ns
Zfp534	-3.47126	ns	3.33314
Igkv11-125	-3.43868	-2.42681	ns
Gm11127	-3.39412	-3.32127	ns
Mir674	-3.37647	ns	3.81194
Ighv14-4	-3.36603	-3.44136	ns
Igkv4-79	-3.33818	ns	ns
Tdrd9	-3.335	-1.97735	1.35765
Hmgb1-rs17	-3.30735	-2.76908	ns
AI506816	-3.29945	-3.32217	ns
Tmprss6	-3.29348	ns	2.73709
Ighv1-63	-3.28439	-2.75705	ns
A530032D15Rik	-3.2613	-1.12278	2.13852
Pianp	-3.21611	-2.90437	ns
Olfr433	-3.17596	ns	ns
Adgrg5	-3.14908	ns	3.69212
Igkv9-129	-3.14388	ns	ns
Rnase1	-3.13202	ns	ns
Itln1	-3.13136	-2.45554	ns
Lrrc3b	-3.10515	-1.40559	1.69956
BC100530	-3.07999	-0.674833	2.40516
Btnl2	-3.07726	-2.33991	0.737348
Fam71b	-3.07272	-1.60443	1.46829
Ighv2-9	-3.04079	-3.78474	ns
Zfp987	-3.03354	ns	3.51083
Slc26a3	-3.01713	-2.23587	ns
Hal	-2.95165	-1.9987	0.952944
Kcnj3	-2.91564	ns	ns
Agmat	-2.91563	ns	ns
C1rb	-2.89853	-2.76035	ns
Gm8580	-2.89471	-2.91726	ns
Dlgap2	-2.89414	ns	2.78863
Gm15931	-2.86749	-1.02273	1.84476
Ighv3-8	-2.86226	ns	2.42791
Avpr1b	-2.84679	ns	2.34154
Slc27a5	-2.84287	ns	ns
H2-Q2	-2.82322	-1.9061	ns
Rpl32l	-2.79917	ns	2.90405
Ccdc38	-2.79242	-2.62701	ns
Aim1l	-2.78893	ns	2.01368
Ighv5-2	-2.76831	-2.1243	ns
Il22ra1	-2.72445	-1.30564	1.41881
Ighg1	-2.71358	-3.66617	-0.95259
Cort	-2.69816	ns	2.81412
Upk3bl	-2.69587	ns	ns
2010016I18Rik	-2.66079	-1.38422	1.27658
Ighv1-82	-2.64847	-2.75751	ns
Pla2g2a	-2.64338	ns	3.18845
Ighv5-15	-2.63259	-2.23064	ns
5730416F02Rik	-2.61011	-5.40756	ns
Rbp7	-2.59381	0.599208	3.19302
Cldn20	-2.58094	-1.97336	ns
H2-Q1	-2.58042	-2.13024	ns
Igkv2-109	-2.57768	-1.82686	ns
Gm12247	-2.55907	ns	3.01282
Alad	-2.55539	-1.52258	1.03281
Ppp1r2-ps3	-2.55449	ns	ns
Rprml	-2.55428	ns	ns
Aox4	-2.55095	-3.97509	ns
BC051537	-2.53743	-2.87248	ns
Serpina3i	-2.53681	ns	2.50808
Ighg3	-2.51139	-3.20254	ns
Asb17	-2.48752	-1.33629	ns
Gm3716	-2.48532	ns	2.78418
Sectm1a	-2.47795	ns	ns
Igkv10-94	-2.4751	-2.47989	ns
B230312C02Rik	-2.47126	-1.2	1.27126
Gm4130	-2.4521	ns	ns
Chit1	-2.44597	ns	2.78213
Awat1	-2.43915	-2.20066	ns
Myh6	-2.43854	2.20389	4.64243
Ckmt1	-2.43436	ns	3.1666
Gc	-2.42879	ns	1.8754
Gbp10	-2.42486	-1.47358	ns
Hnf4a	-2.41558	ns	ns
Igkv12-44	-2.41195	-3.33629	ns
Trdc	-2.40373	-0.697095	1.70664
Stfa2	-2.38599	-1.66565	ns
1700097N02Rik	-2.38181	-2.94505	ns
Ighv1-7	-2.38051	-2.84838	ns
Gm15448	-2.37337	-3.69534	ns
5430440P10Rik	-2.36858	-1.4691	0.899471
B4galnt2	-2.36778	-2.52139	ns
1700051A21Rik	-2.36276	ns	ns
Rnf212	-2.33719	-1.19908	1.13811
Prrxl1	-2.33207	ns	2.0762
Tex11	-2.32541	ns	ns
Tmem37	-2.31521	ns	2.50783
Igkv8-19	-2.30689	-2.29649	ns
Hist1h2an	-2.2905	ns	ns
Hddc3	-2.2803	ns	2.08201
Igkv2-112	-2.26532	-1.7852	ns
C4a	-2.26334	-2.00611	ns
Scn5a	-2.261	-2.20598	ns
Slc26a1	-2.26078	-1.79573	ns
Rab17	-2.2598	ns	2.43917
Epha8	-2.24955	-1.74294	ns
Mir677	-2.24933	ns	ns
Gm4265	-2.24806	ns	2.96175
Ighv5-16	-2.24785	ns	ns
Msh5	-2.233	-2.90847	-0.675466
Ptchd2	-2.20853	ns	1.44768
4932443I19Rik	-2.20799	ns	3.17417
Park2	-2.20473	-1.61937	0.585363
Col6a5	-2.20459	-1.8601	ns
Zfp949	-2.19987	ns	1.85967
Mgat4c	-2.19639	-2.77558	ns
Gm8615	-2.19613	ns	ns
2010300F17Rik	-2.18918	-1.95658	ns
Olfm4	-2.17266	ns	2.0712
Pcdh15	-2.16189	ns	ns
Nlrp1b	-2.15074	-2.33112	ns
Fam166b	-2.14637	-2.34984	ns
Mettl21e	-2.14315	ns	2.66536
Gm13372	-2.14042	-1.12295	1.01747
A930015D03Rik	-2.13669	ns	2.27007
Ighv5-9-1	-2.12659	ns	ns
Lrrc52	-2.12433	ns	1.88363
Slc10a2	-2.10544	ns	2.22187
A330041J22Rik	-2.10022	-0.997201	ns
Ccdc27	-2.09968	ns	ns
Slfn5os	-2.09622	ns	ns
Mef2b	-2.08122	ns	ns
Kbtbd12	-2.0703	ns	1.65445
2200002D01Rik	-2.0696	-2.16731	ns
Hdhd3	-2.06472	-0.629158	1.43556
Gm5091	-2.06443	ns	1.40478
Rnase13	-2.06437	ns	ns
4931406H21Rik	-2.06263	-1.16009	ns
Dnah8	-2.04851	-2.3923	ns
Cd3d	-2.04044	-3.69623	-1.6558
Fam19a4	-2.02642	-5.67998	-3.65356
Igkv8-28	-2.02127	ns	ns
Gm20125	-2.01622	ns	ns
Tmem229a	-2.01462	ns	2.11704
Lilra5	-2.01211	ns	1.96071
Igkv4-80	-2.00793	ns	ns
Selenbp2	-2.00311	-2.52406	ns
Nr4a3	-1.9973	1.20692	3.20421
Igkv3-1	-1.99695	-1.32832	ns
4933416M07Rik	-1.98541	ns	2.62544
Slc34a2	-1.98367	ns	1.90202
Gm8439	-1.98141	ns	ns
Tmem45a2	-1.97035	ns	1.53958
Stfa3	-1.96984	-2.72501	ns
Artn	-1.95707	-1.78487	ns
Timd4	-1.95089	-1.66395	ns
Nat1	-1.94529	ns	ns
Plekhs1	-1.94372	ns	1.84974
1700001O22Rik	-1.9319	-2.0178	ns
Ighv1-5	-1.92755	ns	ns
Mss51	-1.92652	ns	2.2381
Igkv16-104	-1.92323	-1.27361	ns
Pex11a	-1.92191	ns	ns
Tsix	-1.90984	-1.38307	ns
Calm4	-1.90533	-2.49399	ns
Mir144	-1.89949	-1.84472	ns
Ighg2c	-1.88982	-2.49374	ns
Redrum	-1.88675	-1.21125	0.675502
Natd1	-1.88625	-2.19452	ns
Padi1	-1.88451	ns	ns
Fam57b	-1.88437	-0.752601	1.13177
Kcnq3	-1.87974	-1.98889	ns
Rbm46	-1.86999	ns	ns
Slc26a8	-1.86744	-2.26496	ns
Kcnd3	-1.86638	ns	ns
Hist1h2bm	-1.86509	-3.58811	ns
Npc1l1	-1.86363	ns	1.64603
Sbk3	-1.85983	-1.4649	ns
Olfr419	-1.85108	ns	1.18231
Otof	-1.84478	-1.44937	ns
Zmynd10	-1.84338	ns	1.59462
Lrrc71	-1.84176	ns	1.52146
Gm10505	-1.83668	-3.54732	-1.71063
Sln	-1.83229	1.24318	3.07547
Klra3	-1.83037	-2.11188	ns
Fam217a	-1.82147	-1.53943	ns
Mcoln3	-1.81903	ns	1.97577
Hormad2	-1.81581	ns	ns
Scn11a	-1.814	-3.68454	ns
Btn1a1	-1.81231	-1.50085	ns
1700061G19Rik	-1.7869	ns	ns
5430403N17Rik	-1.7579	-1.95551	ns
Gck	-1.75209	ns	1.14017
4933404O12Rik	-1.74977	-1.9612	ns
Col17a1	-1.74538	ns	1.85329
BE949265	-1.74159	-0.874843	ns
Slc30a10	-1.74138	-1.5487	ns
1700010B08Rik	-1.73388	ns	ns
Ighv1-18	-1.73262	-3.07133	ns
Thegl	-1.72696	ns	ns
Mip	-1.71449	-1.14654	ns
Nkapl	-1.71166	ns	1.51189
Gpr179	-1.69771	ns	1.71959
Gm14057	-1.6695	ns	2.18139
Platr4	-1.66945	ns	ns
Klra17	-1.66861	-1.92445	ns
Pkd1l1	-1.65423	-3.09369	-1.43946
Slc16a14	-1.65059	-1.50772	ns
Syt14	-1.64858	-1.1732	ns
Gm10433	-1.64853	ns	1.88473
Xirp1	-1.64654	-0.874496	0.772045
Ifi203-ps	-1.64379	-1.71231	ns
Pm20d1	-1.64269	ns	2.30415
Pld5	-1.64251	0.926791	2.5693
Slc30a2	-1.63208	-1.73128	ns
Ptprv	-1.6314	ns	1.32201
Rps19-ps3	-1.63099	0.616613	2.2476
Sctr	-1.62565	-0.810755	0.814899
Fbp1	-1.61889	ns	1.11473
Snora62	-1.61692	ns	ns
Hbq1a	-1.60477	-5.40108	-3.7963
2410018L13Rik	-1.60449	ns	1.18096
Fut1	-1.60365	-2.32667	ns
Sapcd1	-1.59965	-1.261	ns
Ighv6-6	-1.59499	-1.91303	ns
Pfn4	-1.59044	-1.28389	ns
Cd59b	-1.58895	-2.19482	ns
Hba-x	-1.5883	-2.19596	ns
Ighv1-74	-1.58317	-2.18121	ns
Tppp2	-1.58195	ns	ns
Hpca	-1.57644	ns	1.95589
Car1	-1.5701	-1.63793	ns
Tmem181c-ps	-1.56721	-1.42371	ns
Crtam	-1.56511	ns	1.03073
5930412G12Rik	-1.56376	ns	ns
Gm4759	-1.55661	-0.773192	ns
L1cam	-1.54812	ns	1.41576
Tcf15	-1.54487	ns	1.16641
Fam184b	-1.54277	1.85463	3.3974
Hbb-bs	-1.54041	-1.47168	ns
Tex15	-1.53521	-0.633835	0.901372
Igkv8-21	-1.53414	-1.69126	ns
Nrip3	-1.53391	-0.627728	0.90618
Gm15645	-1.53209	ns	1.09477
Cdh4	-1.52109	ns	1.67338
Spta1	-1.51635	-1.13839	ns
Cd1d2	-1.51189	ns	1.33105
Morn4	-1.51028	ns	1.50556
Kcnq5	-1.50776	-1.32405	ns
Prr18	-1.50582	ns	2.05348
Gm19935	-1.49472	ns	ns
Nnt	-1.49021	ns	1.83806
Sox13	-1.48897	ns	1.01585
Hmga2-ps1	-1.47481	ns	1.89475
Apol8	-1.47168	-1.56567	ns
Unc5cl	-1.47065	-1.38913	ns
Cfap54	-1.47055	ns	ns
1500017E21Rik	-1.46098	ns	1.89306
Hist4h4	-1.45804	-1.83078	ns
Smim10l2a	-1.45789	-1.19119	ns
BC018473	-1.44783	ns	1.31428
Arhgap27os3	-1.44736	ns	1.30212
Mir133a-2	-1.4451	ns	1.25094
2310065F04Rik	-1.44435	-1.76716	ns
4933408N05Rik	-1.44312	-1.61454	ns
Nhlrc4	-1.44108	-1.22284	ns
Ppp1r27	-1.43469	ns	1.51139
Marco	-1.4294	-5.76103	-4.33163
Josd2	-1.42486	-0.805314	0.619548
Sacs	-1.42479	ns	ns
Stra8	-1.4243	ns	ns
Sytl1	-1.41368	ns	1.04315
Peli3	-1.406	ns	ns
Ovgp1	-1.40221	ns	1.69927
Otog	-1.40077	-1.40103	ns
Rasgrf1	-1.39852	ns	ns
Tnk1	-1.39725	-2.05679	ns
Trim17	-1.39461	-1.91435	ns
Ly6g6c	-1.39089	-0.744147	0.646747
Sirpb1c	-1.3896	-2.07971	ns
Gpr25	-1.38634	ns	ns
Gabrd	-1.38203	1.42824	2.81027
Gje1	-1.38134	0.71144	2.09278
Sh2d4b	-1.36842	ns	ns
9130208D14Rik	-1.36628	ns	1.21162
Nt5c1a	-1.36489	-0.844469	ns
Cmya5	-1.3622	-0.603553	0.758651
Rab4a	-1.36189	ns	0.953566
Jchain	-1.36021	-0.842259	ns
Tnnt1	-1.35982	1.84343	3.20325
Bspry	-1.3555	ns	ns
Kif17	-1.3419	ns	1.12412
Ocel1	-1.34049	ns	1.5451
Rpph1	-1.33712	ns	1.29333
Ctrcos	-1.33684	ns	ns
Cfap57	-1.33174	-2.30123	ns
1810021B22Rik	-1.32937	ns	ns
Atp13a5	-1.32856	-1.01701	ns
Rps6kl1	-1.3275	ns	1.20327
Ighv14-3	-1.32391	-1.40637	ns
Slamf1	-1.3209	-0.720476	0.600424
Ttc39a	-1.31742	-1.56845	ns
Pih1d2	-1.31727	ns	ns
4933431G14Rik	-1.31251	ns	ns
Cep83os	-1.31196	-1.44314	ns
Pigr	-1.30767	ns	1.15694
Tspan10	-1.3045	-1.25142	ns
Mir451a	-1.3041	-1.01103	ns
6330407A03Rik	-1.29808	1.33113	2.6292
BC022687	-1.29481	-1.12532	ns
Med9os	-1.29444	-1.84078	ns
Snora33	-1.29439	ns	ns
Me3	-1.29295	ns	1.22252
Car4	-1.29227	-0.799743	ns
Napb	-1.29006	ns	0.740577
Usp26	-1.28434	ns	ns
Crym	-1.28277	ns	ns
Acsl6	-1.28072	-0.823938	ns
Alpk2	-1.27203	-0.963363	ns
Lsmem2	-1.26397	-0.617702	0.646264
Gm590	-1.26185	ns	ns
Hebp1	-1.26041	-1.58998	ns
Fam83g	-1.25919	-1.05248	ns
Musk	-1.25843	ns	0.69723
Mir145a	-1.25769	0.974163	2.23186
Clca3a2	-1.25527	ns	ns
Gm16794	-1.25449	-2.21658	ns
Cyp2b10	-1.24874	-4.08331	-2.83457
Ybx2	-1.24194	ns	1.49744
Myl3	-1.2385	1.59148	2.82998
Asb17os	-1.23656	ns	0.771364
Snai3	-1.23611	ns	1.52752
Vwa3a	-1.23131	ns	1.15068
Slc15a5	-1.22367	-2.8147	-1.59103
2310034O05Rik	-1.22358	0.762062	1.98565
4933404K08Rik	-1.22145	ns	ns
Cd6	-1.21903	-1.38732	ns
Vwa5a	-1.21657	-1.27412	ns
Serpina1b	-1.21209	ns	ns
Gm14461	-1.21011	ns	1.10716
Txk	-1.20798	-0.908575	ns
2310014F06Rik	-1.2005	ns	1.69328
Bco1	-1.20046	ns	0.863925
Eid3	-1.19991	ns	ns
Dusp15	-1.19684	ns	ns
Atp1a4	-1.19409	ns	1.22846
Kifc5b	-1.19266	-1.53388	ns
Olfr631	-1.18954	ns	ns
Muc3a	-1.18876	-1.61632	ns
Ar	-1.18792	-1.45756	ns
1700028D13Rik	-1.18781	ns	ns
Glo1	-1.18607	-1.11544	ns
Mogat2	-1.18467	-1.82042	-0.635748
BC021767	-1.1838	-1.2962	ns
Gm9199	-1.18309	-1.34435	ns
Cntnap2	-1.18112	ns	1.82294
Tubb1	-1.17717	-0.881311	ns
Noxred1	-1.17581	ns	ns
Ltb	-1.17344	-1.3402	ns
Klhl38	-1.16634	ns	1.30312
Ighj4	-1.16547	-1.08951	ns
Tfr2	-1.16355	-1.4995	ns
Ugt8a	-1.16076	2.63824	3.799
Plekhn1	-1.16033	-1.38864	ns
Igha	-1.15562	ns	0.725528
4930405A21Rik	-1.15388	ns	ns
Neto2	-1.14822	-1.32517	ns
Ncr1	-1.14809	-0.8413	ns
Crip3	-1.14675	-1.50819	ns
Zfp69	-1.14384	ns	1.18085
Adcyap1r1	-1.14081	-1.45351	ns
Trpm1	-1.13798	-1.83202	ns
4930432K21Rik	-1.13733	ns	1.09332
Wscd1	-1.13625	-0.67066	ns
Ppp1r3c	-1.13532	ns	1.24995
Fads3	-1.13025	ns	0.650456
Acmsd	-1.13018	-1.1164	ns
Dynlt1b	-1.12992	ns	0.698164
Tnni3	-1.12718	-1.83072	ns
Hpdl	-1.12717	ns	1.37465
Tmie	-1.12193	-1.04524	ns
Vamp5	-1.12151	-0.757898	ns
Clec2h	-1.12119	ns	1.03471
Igkv1-110	-1.1208	-1.56659	ns
5930430L01Rik	-1.11611	-0.812106	ns
Esrrb	-1.11448	ns	1.05991
Whamm	-1.11332	-1.09718	ns
1700047M11Rik	-1.11227	-0.770274	ns
Slc6a4	-1.10555	ns	1.1164
Col7a1	-1.09899	-0.727215	ns
Tlr6	-1.09892	-0.790228	ns
Odf3l2	-1.09824	-1.38814	ns
Lmntd2	-1.09277	ns	ns
Styk1	-1.08931	-1.5158	ns
Sirt5	-1.08206	-0.810817	ns
Stag3	-1.0803	-3.92218	-2.84188
Ppp1r11	-1.07945	ns	0.988444
Hist1h1a	-1.07919	-0.899373	ns
Cuedc1	-1.07639	ns	0.941616
Ctse	-1.07142	-0.851211	ns
Map3k19	-1.06751	-0.965587	ns
Dmtn	-1.06732	-1.51376	ns
Zbtb16	-1.06698	-0.790266	ns
Sim1	-1.06524	ns	ns
Nrg1	-1.06498	ns	1.29819
Gsta4	-1.06394	ns	1.10872
4930581F22Rik	-1.06297	-0.935154	ns
Ovol1	-1.05736	ns	0.833653
Actr3b	-1.05448	ns	0.808396
Rap1gap	-1.05344	ns	0.757563
Zfp30	-1.04337	ns	0.634616
Ncan	-1.03871	ns	1.65558
Gm4262	-1.03758	ns	0.861726
Lyplal1	-1.03732	ns	1.34877
Ube2d-ps	-1.03498	ns	1.13042
Tmem91	-1.03494	ns	ns
Nefh	-1.02986	-1.79895	-0.769093
Ncf4	-1.0268	-0.902957	ns
Frmpd4	-1.02426	-3.35438	-2.33011
Cttnbp2	-1.02405	-0.813803	ns
Trim30c	-1.02296	-2.22726	-1.20431
Gch1	-1.02236	-1.2625	ns
Nr2f1	-1.01899	ns	1.40152
Gm7102	-1.01884	-0.815651	ns
Slc25a18	-1.01789	ns	ns
Agtr1a	-1.01265	-1.3788	ns
Zfp369	-1.00721	ns	ns
Ppara	-1.00546	ns	0.849182
Xist	-1.00458	ns	1.05578
Slc6a20a	-0.99928	-1.80292	-0.803642
Ogdhl	-0.997339	-3.5443	-2.54696
Nanos1	-0.99547	-0.731441	ns
Rbp1	-0.994476	-1.02813	ns
Sh2d7	-0.993909	ns	ns
Barx2	-0.993298	ns	1.35707
Fam228b	-0.991734	-1.23796	ns
Timp4	-0.991147	-0.975904	ns
Dok7	-0.986935	ns	ns
Abra	-0.986166	ns	1.49239
Ranbp17	-0.985937	-0.643522	ns
Thg1l	-0.985617	ns	0.819208
Gm5532	-0.98462	ns	1.24942
Gbp8	-0.98405	-1.5644	ns
1110020A21Rik	-0.982015	ns	0.798758
Alpk3	-0.980901	ns	0.694069
Gm5860	-0.980659	-1.84353	-0.862867
Chrne	-0.979549	ns	ns
Mettl11b	-0.976498	ns	0.703549
Ush1c	-0.975432	0.953487	1.92892
Tac2	-0.974821	ns	ns
9630028B13Rik	-0.974218	ns	ns
Vwa3b	-0.973965	ns	ns
Cnr1	-0.972358	-0.708397	ns
Plcl1	-0.970194	-0.737878	ns
Fah	-0.966559	ns	1.0098
Mir1839	-0.965996	ns	1.08576
4930433N12Rik	-0.965268	ns	1.52505
Cfap126	-0.965095	-2.21367	-1.24857
Clec4b2	-0.964401	-0.638188	ns
Cyp3a13	-0.961389	-1.72942	ns
Tmem132b	-0.958974	-0.692849	ns
Mpp2	-0.957774	-1.0234	ns
Neu3	-0.953894	-0.754385	ns
Hs6st1	-0.953232	-1.10035	ns
Igkv1-135	-0.95293	-1.25915	ns
Pou4f1	-0.951234	ns	1.20123
Slc38a5	-0.951105	-1.05963	ns
1500011B03Rik	-0.950303	ns	1.16281
Samd11	-0.950035	-1.28141	ns
Tsen2	-0.948614	ns	0.860196
Gapdhs	-0.947889	-1.18855	ns
5430416O09Rik	-0.947316	ns	ns
Dusp13	-0.946812	ns	0.841087
Slc25a42	-0.944893	ns	1.05884
Hemk1	-0.94179	-0.860166	ns
Gdpd1	-0.940259	-0.94587	ns
Arg2	-0.940036	ns	0.952262
Gm13710	-0.939578	ns	0.760698
Rnls	-0.936712	ns	1.28874
Atp8a2	-0.936024	-0.974882	ns
Pdzk1ip1	-0.935687	-1.08943	ns
Slc5a11	-0.935351	-0.916665	ns
Hemgn	-0.934358	-1.14729	ns
Zfp345	-0.930113	0.801242	1.73136
Lrrc24	-0.927975	ns	ns
6330549D23Rik	-0.927468	ns	ns
Cacng1	-0.926954	ns	1.07361
E030003E18Rik	-0.925923	-0.719144	ns
Cd59a	-0.925773	ns	1.43878
Pira2	-0.925155	-1.12716	ns
F730035M05Rik	-0.924804	-0.879551	ns
Klf1	-0.924673	-0.64579	ns
Ryr1	-0.923565	-0.836542	ns
Gm996	-0.923093	-1.07405	ns
Cln8	-0.921934	-1.10655	ns
Zdhhc23	-0.920867	-1.38196	ns
Gm867	-0.92069	-1.3862	ns
Cacna2d4	-0.92057	-1.00327	ns
Apobec2	-0.918999	ns	0.928784
Asb11	-0.918996	ns	1.341
Dusp27	-0.9174	ns	ns
Klk14	-0.907977	ns	ns
Pde4c	-0.90692	ns	1.36292
Csrp3	-0.905064	ns	1.26093
Tirap	-0.905022	-0.78701	ns
Dclre1a	-0.904133	-0.819683	ns
Mst1	-0.901717	-0.897561	ns
Crtac1	-0.901717	-0.863043	ns
Pla2g6	-0.901592	ns	0.841181
Iqcg	-0.90009	ns	0.95841
G630071F17Rik	-0.89892	ns	0.96379
Heatr3	-0.89882	ns	0.959495
Gadl1	-0.89709	-0.803461	ns
Des	-0.894892	ns	0.881414
Chrm3	-0.893739	ns	ns
Snx22	-0.893238	-1.08404	ns
Nhlrc1	-0.891661	ns	1.07533
Ccne1	-0.89156	-0.740317	ns
Mylk2	-0.887584	ns	0.666371
Sphk1	-0.885917	-0.862207	ns
Tspan33	-0.88506	-1.13591	ns
Klhl34	-0.885037	ns	0.883834
Sptb	-0.883237	-1.07183	ns
Acsl3	-0.882471	-0.73701	ns
A530010L16Rik	-0.881744	-1.53755	ns
Dysf	-0.880221	ns	0.825468
Agpat4	-0.879944	-0.883221	ns
Pde4dip	-0.879839	ns	ns
Icam4	-0.879503	-0.796638	ns
9330159F19Rik	-0.876697	-0.613073	ns
Dnajc27	-0.875857	ns	ns
Calml4	-0.873646	ns	0.711684
Ubxn11	-0.873128	-0.688086	ns
Rwdd3	-0.872903	ns	1.2224
4833417C18Rik	-0.87076	ns	ns
Tmem52	-0.869714	ns	1.06877
Lmcd1	-0.868451	ns	ns
Clstn3	-0.867829	ns	ns
Atp5e	-0.867443	ns	ns
Epor	-0.866111	-0.886382	ns
Avil	-0.863836	ns	0.989862
Lrrc30	-0.863679	ns	0.741878
A730089K16Rik	-0.86358	-0.953914	ns
Rassf7	-0.861996	-0.70971	ns
Gm19757	-0.859345	ns	ns
Naaladl1	-0.859232	-1.68008	-0.820853
Atp10d	-0.858254	ns	0.65378
Ints10	-0.857	ns	ns
Hif1an	-0.855966	ns	0.683124
Gm15408	-0.855665	ns	ns
Rpl31-ps12	-0.85481	0.787371	1.64218
Ciapin1	-0.854573	ns	0.66646
Fahd1	-0.854247	ns	ns
Tekt1	-0.853413	-1.06281	ns
Dhrs7c	-0.853208	ns	0.710385
Atcayos	-0.853094	ns	1.01433
Gm10244	-0.852761	-1.56778	-0.71502
Ccdc92	-0.851912	ns	ns
Hist2h2bb	-0.851869	-0.898017	ns
Mrln	-0.851307	ns	0.755705
C530005A16Rik	-0.851276	ns	ns
Slc36a1os	-0.849433	ns	0.704653
Cmc2	-0.847508	-0.775126	ns
Tcap	-0.846606	ns	1.01764
Parp16	-0.845966	-0.887957	ns
Bcas3os1	-0.84546	ns	ns
Tmem181b-ps	-0.844058	ns	0.775717
Eral1	-0.843409	ns	ns
Efcab6	-0.842718	ns	ns
Fam107a	-0.842494	ns	ns
AI464131	-0.841391	ns	1.15627
Kcnn4	-0.84062	-1.07677	ns
Aldh3b3	-0.840277	-1.09978	ns
Psph	-0.839401	ns	ns
1700071M16Rik	-0.835795	-0.867069	ns
Kif24	-0.835111	-1.05305	ns
Mmp27	-0.83375	-1.66753	ns
Tmc7	-0.830352	-2.17289	-1.34254
Tfdp2	-0.83001	-1.40652	ns
Gm19557	-0.828929	ns	ns
Efcab7	-0.828272	ns	0.603426
Pawr	-0.826584	ns	ns
Blm	-0.82604	-0.887003	ns
Padi3	-0.824995	-0.906887	ns
Lrrc56	-0.824453	-1.02092	ns
Mylk4	-0.824251	ns	0.67845
Snrnp25	-0.820158	ns	0.830398
4930486L24Rik	-0.820015	ns	ns
Chil1	-0.818649	ns	0.802268
Cdkl2	-0.818369	ns	1.14825
Zfp773	-0.816993	ns	ns
Trim54	-0.816926	ns	ns
9930014A18Rik	-0.81642	-1.22616	ns
Ifrd2	-0.816076	-0.882392	ns
Vgll2	-0.815224	ns	1.14515
Rgs9bp	-0.815036	-1.00283	ns
Gm13375	-0.814052	ns	0.735004
Ccl19	-0.813077	-3.69241	-2.87934
Fsd2	-0.81223	ns	0.748988
5430421F17Rik	-0.811403	ns	ns
1700120C14Rik	-0.810577	ns	0.917432
Mboat2	-0.809964	ns	ns
Nctc1	-0.809874	ns	ns
Agbl1	-0.807754	-0.772099	ns
Gm5483	-0.807087	-1.12352	ns
Dapl1	-0.806319	ns	ns
Gm5088	-0.805746	ns	0.83527
Dmrt2	-0.80488	ns	0.731804
9330182L06Rik	-0.804323	ns	ns
Reep1	-0.801449	ns	0.625197
Gm16364	-0.801289	ns	0.70219
Riiad1	-0.800491	ns	ns
Nrgn	-0.799863	ns	1.16878
Pgbd1	-0.799823	ns	0.79878
Kel	-0.799478	-1.35587	ns
Cyp11a1	-0.798452	ns	ns
C530008M17Rik	-0.797437	-0.929396	ns
Trim58	-0.796191	-1.64465	-0.848463
BC052040	-0.796107	-0.640199	ns
4933401D09Rik	-0.79587	ns	ns
Dpf3	-0.79551	-0.761722	ns
Bdh1	-0.795413	ns	0.805574
AI987944	-0.794934	-0.909912	ns
9430015G10Rik	-0.794593	ns	ns
Tdrkh	-0.794419	-1.21434	ns
Mybl2	-0.793385	-0.83872	ns
Kif3c	-0.793156	ns	ns
Mcph1	-0.792077	-0.85654	ns
Fn3k	-0.791532	-0.798471	ns
Syngr1	-0.791314	ns	ns
Atp6v1g1	-0.790637	ns	ns
Sh2d4a	-0.790632	ns	ns
Nxpe5	-0.790099	-1.25301	ns
Cep290	-0.78995	-0.689653	ns
Mpp3	-0.789904	ns	1.21329
Kcnq4	-0.789302	ns	0.911945
Hif3a	-0.788963	-0.82354	ns
C130036L24Rik	-0.788672	-0.678181	ns
Tmod4	-0.788481	ns	0.7227
Tspo2	-0.786727	-3.34295	-2.55623
Tead1	-0.786073	ns	0.815122
Asb10	-0.785622	ns	ns
Kcng4	-0.785473	ns	0.921303
Klf3	-0.784807	-0.68566	ns
3830408C21Rik	-0.782639	ns	ns
Olr1	-0.781371	-0.759508	ns
Depdc7	-0.781122	ns	0.882728
Siva1	-0.780925	ns	ns
Mars	-0.780816	-0.799509	ns
Fndc5	-0.780598	ns	1.21588
Nrap	-0.776792	ns	ns
Psrc1	-0.776284	-1.00906	ns
Pkhd1l1	-0.774343	-0.782383	ns
En1	-0.7736	ns	0.780521
Bex4	-0.773567	-0.84186	ns
Ccdc28a	-0.772907	-0.700783	ns
Nhs	-0.771333	ns	ns
Dnajb13	-0.771259	-0.920886	ns
Aldh3b2	-0.771018	-1.10049	ns
Myo18b	-0.770828	ns	ns
Dqx1	-0.76994	ns	0.706413
Rassf9	-0.769429	ns	ns
Kcnc3	-0.768502	ns	0.642433
Prelid2	-0.767314	ns	ns
Ddx59	-0.764693	-0.699949	ns
Bex1	-0.764498	0.686292	1.45079
Fam212b	-0.764135	ns	ns
Kbtbd13	-0.763974	ns	ns
Cfap74	-0.76394	-1.75624	-0.992302
Fbxl2	-0.763817	ns	0.74763
Ackr1	-0.763449	ns	ns
Pcp4l1	-0.76269	ns	0.96753
Dhrs11	-0.761651	-0.999907	ns
Ttc9	-0.761354	-1.18853	ns
Ptdss2	-0.76121	-0.823718	ns
Stxbp4	-0.758382	ns	ns
2310030G06Rik	-0.758381	ns	ns
Cd4	-0.756425	-1.00992	ns
Lonrf2	-0.75597	-1.517	-0.761034
H2-Q10	-0.755208	-1.1275	ns
Brinp2	-0.754716	-0.834693	ns
Dennd2d	-0.752849	ns	ns
Sgol1	-0.75273	-1.09719	ns
BC021614	-0.751576	-1.03374	ns
Ranbp10	-0.750995	-1.05342	ns
9030025P20Rik	-0.750485	-1.27752	ns
Vwa7	-0.750227	ns	0.857925
Trdn	-0.748768	ns	1.05945
Wdfy1	-0.748631	ns	0.813479
Wbscr17	-0.748517	ns	ns
Stmn2	-0.74784	ns	1.11657
Vmn1r65	-0.747829	ns	ns
Rorc	-0.746917	ns	0.732782
Draxin	-0.746776	ns	ns
2810408I11Rik	-0.7466	ns	0.812948
Gm7072	-0.746272	-0.653608	ns
Hspb3	-0.745831	ns	0.831183
Txlnb	-0.744255	ns	ns
Trp63	-0.743923	ns	ns
Gstm2	-0.743581	ns	ns
Fhdc1	-0.743479	-1.24696	ns
Mgll	-0.743429	ns	0.733752
Slc26a10	-0.743157	-0.906922	ns
3425401B19Rik	-0.742832	ns	ns
Mb	-0.742817	ns	0.904481
Art5	-0.742048	ns	1.32513
Nkiras1	-0.740843	ns	0.89004
H2-K2	-0.740616	-0.742557	ns
Ppargc1a	-0.739513	ns	ns
Pdzrn3	-0.73743	ns	0.890201
Parvb	-0.735959	ns	ns
Il27ra	-0.735927	ns	ns
Pacsin3	-0.735329	ns	0.818216
D430041D05Rik	-0.734586	ns	0.787014
Coq5	-0.734037	ns	0.886466
Sptbn5	-0.733528	ns	ns
Dcps	-0.732936	-0.856307	ns
Spint2	-0.732609	ns	ns
Pyroxd2	-0.731678	ns	0.790327
Perm1	-0.731256	ns	ns
Stac3	-0.73116	ns	0.676456
H2-DMb2	-0.730557	-1.07707	ns
Myh4	-0.729619	ns	ns
Synm	-0.729329	ns	ns
Myh14	-0.728929	ns	0.655778
Myh13	-0.728833	ns	ns
Micall2	-0.727799	-0.903945	ns
Ttn	-0.727547	ns	0.925178
Clec16a	-0.725957	ns	ns
Tnf	-0.725954	-1.01574	ns
Acad10	-0.725668	-0.610172	ns
Wfikkn2	-0.725335	ns	ns
AI429214	-0.72467	-0.587657	ns
Stard10	-0.723957	ns	ns
Aimp2	-0.723374	ns	0.673476
Serinc2	-0.72315	ns	0.699645
Fech	-0.722776	-0.975849	ns
Sgca	-0.722399	ns	0.650675
2610306M01Rik	-0.721578	ns	ns
Dnah14	-0.71989	ns	ns
Zfpm1	-0.719718	-0.856832	ns
Rpp21	-0.719534	ns	0.670778
Cox6b2	-0.71951	ns	ns
Slc25a40	-0.719491	-0.916892	ns
Vldlr	-0.719181	ns	ns
Crat	-0.718222	ns	ns
Rab3il1	-0.715136	-1.18952	ns
Car2	-0.715051	-1.16474	ns
Tmem25	-0.713275	ns	0.676468
Mpl	-0.713124	ns	ns
Fbxo40	-0.712833	ns	ns
Crhr2	-0.71196	ns	ns
Ubac1	-0.711941	ns	ns
Neb	-0.709123	ns	ns
Ap1b1	-0.708931	-0.855735	ns
Odc1	-0.708827	-0.832966	ns
Uhrf1bp1	-0.707971	ns	ns
Slc4a1	-0.707911	-1.19588	ns
Adi1	-0.707521	ns	1.02735
Osgin1	-0.707261	-0.672555	ns
Steap3	-0.70686	ns	ns
Fam132a	-0.70677	-1.60438	-0.897615
Pidd1	-0.706645	-1.26514	ns
Speg	-0.70608	ns	0.719661
A930005H10Rik	-0.705482	ns	ns
Afg3l2	-0.704788	ns	ns
Aqp7	-0.702785	ns	0.624375
Taf4b	-0.702344	-0.612346	ns
Ccrl2	-0.70227	-0.585843	ns
Fbxo32	-0.701705	ns	0.877016
Tonsl	-0.700431	-0.894479	ns
Ccnf	-0.697851	-0.938491	ns
Fhl3	-0.697219	ns	ns
Tha1	-0.696869	ns	ns
Cox8b	-0.696711	ns	0.855829
Kcnj11	-0.696578	ns	ns
Nkain1	-0.695843	ns	0.948243
Aldh1a1	-0.694911	-0.650179	ns
Ttll7	-0.694675	ns	ns
Car14	-0.694573	ns	0.68007
Pnck	-0.694516	ns	0.77981
Reep2	-0.693847	ns	ns
Mybpc1	-0.69248	ns	ns
Gp6	-0.692089	ns	ns
Actn2	-0.691344	ns	ns
Robo3	-0.689965	ns	ns
Tenm4	-0.689536	-0.627144	ns
Hpn	-0.688824	-0.923702	ns
Asb2	-0.688006	ns	0.863416
Tnni2	-0.686799	ns	0.621939
Obscn	-0.68501	ns	ns
Slc25a21	-0.684199	-1.04455	ns
Zfp341	-0.683845	-0.684433	ns
Rabggtb	-0.683791	ns	0.591432
4930451G09Rik	-0.683251	ns	ns
Hopx	-0.681161	-0.719948	ns
Ephx3	-0.68111	ns	ns
Abcb6	-0.679644	-0.625294	ns
Ddit4l	-0.679356	ns	ns
Grk1	-0.679193	ns	ns
Cenpo	-0.67714	ns	0.679274
Ttc30b	-0.676629	-1.49702	-0.820393
Pm20d2	-0.676111	ns	ns
Sh2d5	-0.676032	ns	1.05792
Ggnbp1	-0.674604	-0.603378	ns
Etl4	-0.673966	ns	ns
Cdc42ep5	-0.672958	ns	ns
Golga4	-0.671335	ns	ns
Lrrc20	-0.670942	ns	0.690967
Tpm1	-0.670408	ns	0.759062
Cenpf	-0.670332	-1.00968	ns
Plekhb1	-0.670155	ns	0.779831
Atp6v0e2	-0.670134	ns	1.05876
Rnf43	-0.668754	-0.888517	ns
Sync	-0.668663	ns	ns
Tma16	-0.668294	ns	ns
Cdr2	-0.665812	-1.04069	ns
Rcan2	-0.66546	ns	0.754743
Plek2	-0.664666	0.610321	1.27499
Pla2g2d	-0.663372	0.928443	1.59182
Il1a	-0.663331	ns	1.2237
Jak3	-0.661469	-0.595225	ns
Hmgb3	-0.661258	-0.586332	ns
Add2	-0.661226	-1.27921	-0.617988
Fam131b	-0.661119	ns	0.936384
Ubald2	-0.660497	-0.843767	ns
Stx2	-0.659008	-0.890799	ns
Tusc1	-0.658656	ns	ns
Pdia2	-0.658402	-0.820933	ns
Sec31b	-0.657212	ns	0.798265
Art1	-0.657201	ns	0.738601
Slc1a7	-0.656938	ns	0.898639
Atp2a1	-0.655017	ns	0.619423
Chd7	-0.654439	ns	ns
Tfcp2l1	-0.653204	ns	ns
Pram1	-0.652497	-0.996855	ns
Arhgap33	-0.652133	-1.20467	ns
Grem2	-0.651337	ns	0.65455
Extl1	-0.651252	ns	ns
Slc37a4	-0.651042	ns	ns
Ubiad1	-0.650951	ns	0.936144
Nrip1	-0.649827	-1.12977	ns
Ank1	-0.648588	ns	ns
Serpinb10	-0.648396	ns	ns
6430571L13Rik	-0.647788	ns	ns
Man2a2	-0.647428	ns	0.872872
Hexim2	-0.646038	ns	ns
Ctsf	-0.645563	ns	ns
Zfp692	-0.645173	ns	ns
Synpo2	-0.645151	ns	ns
Scn4a	-0.644329	ns	ns
1700020I14Rik	-0.644296	-0.727032	ns
Rdm1	-0.644214	ns	ns
Blvrb	-0.642919	-0.892851	ns
Chaf1b	-0.642748	-0.5978	ns
Pex6	-0.642583	-0.642144	ns
Yod1	-0.642486	-1.04754	ns
Mypn	-0.642275	ns	ns
Nprl2	-0.642237	ns	ns
Brca1	-0.640979	-1.00362	ns
Xylb	-0.640942	-0.591567	ns
Got1	-0.640695	ns	0.817857
L3mbtl4	-0.64049	ns	0.799765
Hhatl	-0.639772	ns	0.935106
Stard4	-0.63953	ns	ns
Polr3h	-0.639428	-0.706519	ns
Ktn1	-0.639177	ns	ns
Abcg4	-0.638593	-1.0443	ns
Mettl22	-0.638269	ns	0.785575
Ldhb	-0.637976	ns	1.11721
Trim68	-0.63718	-1.82552	-1.18834
Zfp940	-0.637135	-0.946949	ns
Ermap	-0.636776	-0.882919	ns
Armc7	-0.635263	-0.915483	ns
Ckm	-0.635135	ns	0.756574
Mybpc2	-0.63464	ns	0.727746
Glrx	-0.634513	ns	ns
Mgst3	-0.634327	-0.681792	ns
Sh3bp1	-0.633929	ns	ns
Zfp112	-0.633112	ns	ns
Pkdcc	-0.632794	ns	ns
Ninl	-0.632469	-0.932571	ns
St8sia5	-0.632216	ns	0.74468
Basp1	-0.631717	-1.54427	-0.912555
Cd82	-0.631508	-0.73561	ns
Ccdc57	-0.631332	-0.668376	ns
Spire1	-0.631123	-0.836817	ns
B3galt4	-0.630964	-0.796125	ns
Recql4	-0.630208	-0.852897	ns
Abcb10	-0.629999	-0.845727	ns
Mki67	-0.629835	-1.15379	ns
Lynx1	-0.62966	ns	ns
Scn1b	-0.629013	ns	0.616603
Lsmem1	-0.627614	ns	0.957773
Cacna1a	-0.627476	ns	1.17697
4833438C02Rik	-0.626978	ns	ns
Asf1b	-0.625545	-0.851856	ns
Irgm2	-0.625512	ns	0.67836
Zfp960	-0.625416	ns	ns
Tmem107	-0.625115	-0.750072	ns
Nmnat1	-0.624237	ns	0.60495
Zdhhc24	-0.62374	ns	0.627039
Zgrf1	-0.623465	ns	ns
Rbfox1	-0.623463	ns	0.802328
Zfyve28	-0.623205	ns	ns
Foxr1	-0.620969	ns	ns
Prdm9	-0.620658	ns	ns
Myoz3	-0.619949	ns	0.766378
Ttk	-0.619382	-0.789479	ns
Dlgap5	-0.619375	-0.66829	ns
Map3k9	-0.618497	-0.818021	ns
Tigd3	-0.618306	ns	ns
Isca1	-0.618282	ns	ns
Smim1	-0.618172	-0.773995	ns
Myh10	-0.616698	-0.92676	ns
Pknox2	-0.616251	ns	0.634859
Rapsn	-0.616062	ns	ns
Tk1	-0.615758	-0.704797	ns
Oxtr	-0.612165	ns	ns
Pacsin1	-0.612094	-0.683566	ns
Tnik	-0.611447	ns	ns
Wbscr27	-0.611194	-0.965095	ns
Alas2	-0.609934	-1.22462	-0.614681
Ppm1j	-0.60975	ns	0.745951
Lrrc38	-0.608348	ns	ns
Galnt3	-0.608161	ns	ns
Slc22a4	-0.608097	-1.01977	ns
Ska1	-0.607844	ns	ns
Slco4c1	-0.607536	-0.639545	ns
Acat2	-0.607433	ns	ns
Kif1c	-0.607309	ns	ns
Eepd1	-0.606709	ns	0.982234
Myot	-0.605984	ns	ns
Als2	-0.605691	ns	ns
Chst10	-0.603796	-0.813642	ns
Clspn	-0.603144	-0.900462	ns
Smarcd3	-0.602603	ns	ns
Kng1	-0.602124	-1.10425	ns
Gpatch11	-0.602083	ns	ns
Xirp2	-0.601144	ns	ns
Tnnc2	-0.600757	ns	0.745795
Gk5	-0.600087	-0.768744	ns
Zfp605	-0.599536	ns	0.680405
Lrrc2	-0.599474	ns	ns
Rccd1	-0.599212	ns	ns
Tgm1	-0.59876	ns	ns
Foxo4	-0.598469	ns	ns
Xk	-0.598201	ns	ns
Rundc3a	-0.597273	-0.793168	ns
Gypc	-0.597027	-0.698443	ns
Chrnb1	-0.596625	ns	0.621765
Lpcat1	-0.596421	-1.12389	ns
Gfi1	-0.595447	ns	ns
Hagh	-0.594617	-0.660827	ns
Ndufb10	-0.593878	ns	ns
Myadml2	-0.593782	ns	ns
Pdk2	-0.593462	ns	0.63704
Rhbdd3	-0.592576	ns	ns
Tesc	-0.592061	ns	1.14736
Rhou	-0.59199	ns	ns
Gata1	-0.591852	-0.704913	ns
Slpi	-0.591811	-0.922379	ns
Mtfp1	-0.591586	ns	0.687708
A330023F24Rik	-0.59147	ns	ns
Mical3	-0.591184	-0.764324	ns
Scly	-0.590779	ns	ns
Slc25a39	-0.590587	-0.687496	ns
Zfp3	-0.590448	ns	ns
Mrpl10	-0.589583	-0.593543	ns
Agl	-0.589412	ns	ns
Traip	-0.589399	ns	ns
Nos1ap	-0.588597	-1.07481	ns
Chchd3	-0.588291	ns	0.589191
Mad1l1	-0.587506	-0.722839	ns
Cited4	-0.587337	-0.80638	ns
Dnajb5	-0.587003	ns	0.620104
Casp3	-0.586636	-0.784349	ns
Optn	-0.586516	ns	ns
Fam195a	-0.586246	ns	ns
Hmbs	-0.585508	-1.03543	ns
Myh1	-0.585465	-0.654051	ns
Thsd4	0.585347	ns	-0.600191
Ptger1	0.585378	ns	ns
Zfp521	0.586206	ns	ns
Fndc9	0.587158	0.925627	ns
Grasp	0.587316	0.970696	ns
Bmyc	0.587334	ns	ns
Naalad2	0.587787	0.640961	ns
Myadm	0.587973	0.689675	ns
Tapbp	0.588928	ns	ns
Rfx3	0.589576	0.629708	ns
Rufy4	0.589744	ns	-0.961212
Cyr61	0.58979	3.39817	2.80838
Yipf5	0.58993	ns	ns
Lamp2	0.589986	ns	ns
Adgrl2	0.59027	ns	-0.613066
F8	0.590559	ns	-0.619761
Hfe	0.590752	ns	ns
Ebf2	0.591004	ns	ns
Ppp4r1l-ps	0.591417	0.606336	ns
Sema3c	0.592581	ns	ns
Rcn2	0.592758	ns	ns
Tmem119	0.592767	ns	ns
Cc2d2a	0.592812	ns	ns
Evl	0.592851	ns	ns
Larp6	0.5947	0.974061	ns
Bend6	0.594736	ns	ns
Ephb2	0.594912	ns	ns
Pisd	0.595361	ns	ns
Abhd14b	0.59543	ns	ns
Snx20	0.596063	ns	ns
Tmed5	0.596257	ns	ns
Rnf169	0.596446	ns	ns
Spns3	0.596482	ns	ns
Epb41l1	0.596531	ns	ns
Klhl4	0.596735	ns	ns
Fmn1	0.597037	ns	ns
Il15	0.597348	ns	ns
D630003M21Rik	0.59757	ns	-0.658368
Lxn	0.5981	ns	ns
Anxa5	0.598295	ns	ns
Csf2rb2	0.598479	ns	ns
Ostc	0.598825	ns	ns
Spred1	0.59892	ns	ns
Tnfrsf1b	0.599075	ns	ns
Tmem39a	0.600186	ns	ns
Fap	0.600224	ns	ns
Snn	0.60029	ns	ns
Il1r2	0.601001	ns	-1.1175
Lrig3	0.601584	ns	ns
Sh3d19	0.601964	ns	ns
Daam2	0.602462	ns	ns
Shb	0.602621	ns	ns
E2f5	0.602721	ns	ns
Spata2l	0.602754	ns	ns
Ldb2	0.602799	ns	ns
Pld4	0.603113	ns	ns
Prr5	0.603503	ns	ns
Slc36a2	0.603722	ns	ns
Slfn2	0.604837	ns	ns
Frk	0.604939	ns	ns
Slc39a11	0.605079	ns	ns
Hilpda	0.606436	ns	ns
Glyctk	0.606619	ns	ns
Lipc	0.607277	ns	ns
Idua	0.607333	ns	-0.712275
Gpsm1	0.607396	ns	ns
Arl10	0.607632	ns	ns
Ccdc68	0.607857	ns	ns
Bche	0.60796	ns	ns
Msi2	0.608124	ns	ns
Il6st	0.608917	ns	ns
Ifitm1	0.609163	1.70703	1.09787
Akap12	0.609326	ns	ns
Tarm1	0.609364	ns	ns
Osmr	0.612147	ns	ns
Lipo3	0.612286	ns	ns
Trp53rkb	0.612576	0.887305	ns
Kdelr2	0.612711	ns	ns
Cemip	0.613004	ns	ns
Pkd1	0.613289	ns	ns
Cd163	0.613652	-0.628436	-1.24209
Celsr1	0.613924	ns	ns
Nr6a1	0.614202	ns	ns
Pmp22	0.61429	0.824818	ns
Dlx5	0.61446	ns	-0.77329
Gm20362	0.614761	ns	ns
Gadd45gip1	0.61534	ns	-0.586027
Cbx2	0.615858	ns	ns
Bmp1	0.616141	ns	ns
Ano1	0.617063	ns	-0.590347
Sox4	0.617112	0.862825	ns
Nkd2	0.618791	ns	ns
Iqcc	0.618943	ns	-0.629609
Ccdc8	0.618978	ns	-0.653829
Fbxl16	0.619104	ns	ns
Adgre1	0.620442	ns	-0.789336
Adgre1	0.620442	ns	-0.789336
Scpep1	0.620973	ns	ns
Prkcg	0.621152	1.3261	0.704943
Irak1bp1	0.62198	ns	ns
Slit3	0.62257	ns	ns
Creb3l1	0.623617	ns	ns
Arhgef10l	0.623649	ns	ns
Agpat9	0.62369	0.784555	ns
Ctso	0.62417	ns	ns
Tmem243	0.624173	0.779002	ns
Pcdhb17	0.625451	ns	ns
Efemp2	0.626096	ns	ns
Siglech	0.62646	ns	ns
Ly6g6f	0.626784	0.731278	ns
Ifi203	0.627014	ns	-0.658615
Prrt2	0.627105	ns	ns
Stc2	0.627673	ns	ns
Deptor	0.627802	ns	-0.928614
Tpst1	0.628749	ns	ns
Naip5	0.629712	ns	ns
Smoc1	0.630031	ns	ns
Nmnat2	0.630214	0.952465	ns
Klf12	0.630526	-0.656482	-1.28701
Adgrd1	0.630838	ns	-0.698494
Nlrc3	0.630839	ns	ns
Dtx3l	0.630865	ns	ns
Col22a1	0.630916	ns	ns
Rsad1	0.631227	-0.601042	-1.23227
Tmem104	0.631551	ns	-0.62289
Mfi2	0.631971	ns	-0.877336
Stat1	0.632179	ns	ns
Galnt18	0.63278	ns	ns
Aoah	0.632852	ns	-0.970032
2210408I21Rik	0.634951	0.673055	ns
Podnl1	0.63509	ns	ns
Mest	0.63613	ns	ns
Dlx3	0.63776	0.796643	ns
Cyb5r4	0.638051	ns	ns
P3h2	0.638342	0.594459	ns
Il1rl2	0.640015	ns	-0.664491
Serpinb8	0.640109	ns	ns
Shisa5	0.640192	ns	ns
Fat4	0.640677	ns	ns
Lgals3bp	0.642017	ns	ns
4933439C10Rik	0.642084	ns	ns
B3galnt1	0.642187	ns	ns
Naaa	0.6436	ns	ns
Cplx2	0.643633	ns	-1.17619
Fam129b	0.643986	ns	ns
Wdr19	0.64413	ns	ns
Snx33	0.644573	ns	ns
Cysltr1	0.645211	ns	ns
Ifitm3	0.646492	ns	ns
Scd2	0.647492	0.700036	ns
Siglec1	0.64794	-0.758311	-1.40625
Purg	0.647954	ns	ns
Iffo2	0.648696	ns	ns
Gnpnat1	0.64873	0.762185	ns
Ptprf	0.648731	ns	ns
Panct2	0.649198	1.18773	ns
Npdc1	0.649336	ns	ns
Slc1a5	0.649357	ns	-0.987886
Tmem173	0.649494	ns	ns
Map3k12	0.651275	ns	ns
Wnt5b	0.651662	ns	ns
Pdzd7	0.652021	ns	-0.669837
Fam46a	0.65214	0.642609	ns
Sgms2	0.652625	ns	ns
Loxl1	0.652633	0.625775	ns
Ttc39c	0.652735	ns	ns
Lrfn4	0.652917	ns	ns
Spats2	0.653082	ns	ns
Itih5l-ps	0.653105	ns	ns
Fam110b	0.653384	ns	ns
Cd79b	0.653637	ns	ns
Nr2f6	0.653689	0.701159	ns
Zmym6	0.653972	ns	ns
Blnk	0.654029	ns	ns
Bicc1	0.65591	ns	ns
Ocstamp	0.655915	ns	ns
Ncmap	0.656977	1.15902	ns
Calu	0.656997	ns	ns
C1ra	0.657058	1.11078	ns
Hjurp	0.657261	ns	-1.17142
Cadm3	0.657491	ns	ns
Metrnl	0.657502	ns	ns
Zfp287	0.657812	ns	ns
Fcgr2b	0.658032	ns	ns
Sema3d	0.658299	ns	ns
Zbtb7c	0.659088	ns	ns
Neurl1b	0.659446	ns	ns
6820431F20Rik	0.659488	1.21569	ns
Pdgfc	0.659513	ns	ns
Edaradd	0.660116	ns	ns
Parp9	0.660213	ns	ns
Itga2	0.660457	ns	ns
Ctsl	0.661486	ns	ns
Gsg1l	0.661651	ns	-0.684989
Dhx40	0.661708	ns	ns
Abca8b	0.663041	ns	ns
Tgfbr3	0.663259	ns	ns
Adamts2	0.66326	ns	-0.588481
Slx1b	0.663574	ns	-0.692857
Mex3d	0.664123	1.16719	ns
Abcb1b	0.664787	ns	ns
Nectin3	0.665166	0.891232	ns
Ms4a8a	0.665432	0.991116	ns
Dync2li1	0.665494	0.628265	ns
Raver2	0.665729	2.12373	1.45801
Mmp19	0.665733	1.19929	ns
Il13ra2	0.666236	ns	ns
Col11a2	0.666332	ns	ns
Oscp1	0.666344	ns	-0.721249
Bglap2	0.666646	-0.82736	-1.49401
Fbxo4	0.667011	ns	ns
Gm4524	0.667488	0.662792	ns
Lrrc16a	0.667902	ns	ns
Sdccag8	0.667933	ns	-0.923626
Cmklr1	0.668491	ns	-0.671206
Snai1	0.668646	1.45141	0.782764
H19	0.668717	2.12565	1.45693
Foxo1	0.668928	ns	ns
Rnpep	0.669121	ns	-0.718081
Aacs	0.66923	ns	-0.620928
Sft2d3	0.669318	ns	ns
Rnf7	0.670135	0.941772	ns
Arf4	0.670297	ns	ns
Nrbp2	0.670373	ns	ns
Lpin3	0.671346	ns	ns
Mfhas1	0.671402	ns	-0.862466
Cdk14	0.671909	0.729554	ns
Arhgef37	0.671991	ns	ns
5430427O19Rik	0.672108	ns	ns
Gm10509	0.672249	ns	ns
Ldlrad3	0.67228	ns	ns
Cped1	0.673101	ns	ns
Aste1	0.673596	ns	ns
Creb5	0.674261	ns	ns
C1qb	0.674563	ns	-0.825686
Selm	0.674613	ns	ns
Hbegf	0.676504	1.92808	1.25158
BC035044	0.676984	ns	ns
Mrap	0.677758	ns	ns
Tram1	0.678946	ns	ns
Itga10	0.67915	ns	-0.868416
S1pr2	0.680061	ns	ns
Ret	0.680197	0.617541	ns
Btla	0.680232	ns	-0.67865
C1qtnf7	0.680292	0.711392	ns
Plekha4	0.680301	ns	ns
Cdh11	0.680925	ns	ns
Ift122	0.680965	ns	-0.740963
Pdgfra	0.681309	ns	ns
Trim16	0.681383	0.601018	ns
Fndc3b	0.681782	ns	ns
Slc39a14	0.681819	ns	ns
Ablim1	0.681992	ns	ns
Ism1	0.682546	0.597536	ns
Ero1lb	0.683412	ns	ns
Fgf7	0.683805	0.681105	ns
Pcdh18	0.683891	ns	ns
Cnn3	0.68392	ns	ns
Penk	0.684106	ns	-0.668242
Cyb561	0.684684	0.63098	ns
Fgd1	0.685873	ns	-0.602365
Aqp4	0.685926	0.722149	ns
Sgce	0.686057	ns	ns
Epsti1	0.686077	ns	ns
Eaf2	0.686235	ns	-0.622633
Arfip1	0.686342	0.687875	ns
Sost	0.686615	0.781743	ns
Dpep2	0.686691	ns	ns
Etv1	0.686723	ns	ns
Hist3h2a	0.686899	ns	-0.778761
Gpx7	0.686926	ns	ns
Tmem263	0.687491	0.589979	ns
Lpar1	0.687875	0.757255	ns
Ace	0.688241	0.646756	ns
Hif1a	0.688636	ns	ns
P3h3	0.688799	0.636952	ns
Maged1	0.689566	ns	ns
Chn1	0.689583	ns	ns
Ndnf	0.689614	ns	ns
Ctss	0.689643	ns	ns
Gpr160	0.689967	ns	-0.599926
Tril	0.690338	ns	ns
Fxyd2	0.690339	ns	ns
Myzap	0.690596	0.741873	ns
Tax1bp3	0.691496	ns	ns
Prkag2	0.691732	ns	ns
Rp9	0.691808	1.06336	ns
Cpne8	0.691809	0.975805	ns
Jakmip1	0.692304	0.609122	ns
Clu	0.693378	ns	ns
Id3	0.694159	1.40681	0.71265
Ifi205	0.694184	ns	-0.76086
Wisp1	0.694326	ns	ns
Emc1	0.694431	ns	-0.666904
Zfp14	0.694666	ns	ns
Nim1k	0.694738	0.705239	ns
2310039H08Rik	0.695184	ns	ns
Insc	0.695698	ns	ns
Mfsd7c	0.695975	ns	ns
Myo1e	0.696479	ns	ns
Vasn	0.697145	0.676777	ns
Ackr2	0.697628	ns	ns
2700081O15Rik	0.698149	0.873991	ns
Ccr2	0.698295	-0.766517	-1.46481
Slc6a2	0.698509	0.624983	ns
Tcaf2	0.698516	ns	ns
Slco2b1	0.698641	ns	ns
Itga5	0.698648	0.802292	ns
Cobll1	0.699383	ns	ns
H2-M3	0.699549	-0.618243	-1.31779
Hspg2	0.699577	ns	ns
Ccl3	0.700061	ns	ns
Rsph9	0.701044	0.892885	ns
Meis2	0.702592	0.696683	ns
Zfp275	0.703372	0.797281	ns
Trim14	0.703402	0.906395	ns
Srp54a	0.703944	0.962666	ns
Hint2	0.704721	1.29878	0.594062
Id4	0.70473	ns	ns
Fkbp10	0.706892	ns	ns
Hs3st1	0.708076	ns	ns
Gli3	0.708633	ns	ns
Stx1a	0.708979	0.685647	ns
Ly6e	0.709054	0.649153	ns
Plekhg4	0.709395	ns	ns
Ddah2	0.709818	0.861156	ns
Phldb3	0.710106	ns	ns
Bglap	0.710585	ns	-0.84098
Meox2	0.710874	0.643374	ns
Ms4a6c	0.711005	0.824733	ns
Ppm1e	0.712255	ns	ns
Tenm3	0.712506	0.628673	ns
Pgap2	0.713307	0.817775	ns
D030028A08Rik	0.713751	0.962519	ns
Ptpn13	0.713874	ns	ns
Smim8	0.713908	0.974202	ns
S1pr1	0.714856	0.768834	ns
Hs3st3b1	0.717015	ns	-0.966971
Txndc16	0.717067	ns	ns
Irf9	0.717128	ns	ns
Car8	0.717334	ns	ns
Col5a2	0.717751	ns	ns
Arl4c	0.71791	0.676349	ns
Pop4	0.718072	ns	-0.848467
Rcn1	0.718284	ns	ns
Crip1	0.718916	0.617704	ns
Pros1	0.719704	ns	ns
Fcmr	0.72	ns	ns
Hey2	0.720559	ns	ns
Tmem47	0.720733	ns	ns
Klra2	0.72087	ns	ns
D1Ertd622e	0.721126	0.81946	ns
Gria3	0.721348	ns	ns
Dlc1	0.722519	ns	ns
Zfp277	0.723492	0.745345	ns
Kcnt2	0.723841	0.749479	ns
Rag2	0.724294	0.63017	ns
Sfxn2	0.724656	ns	-0.785858
Trim65	0.72622	0.696199	ns
Gfpt1	0.726892	0.595989	ns
Plcb1	0.726923	1.02244	ns
Il17rd	0.72708	ns	ns
Tubb4a	0.727448	ns	ns
Pafah1b3	0.72762	ns	ns
Fbxo21	0.728088	ns	ns
Arl13b	0.728126	ns	ns
Sox8	0.728312	ns	ns
Coro2a	0.728699	ns	ns
Loxl3	0.729195	ns	ns
Tpbg	0.729643	ns	ns
Ntn4	0.73028	ns	ns
Acpp	0.730972	ns	ns
Lyrm7	0.731001	1.27763	ns
Plscr4	0.731361	1.11769	ns
Fzd5	0.73157	ns	ns
Cpox	0.732217	ns	ns
Zfp273	0.732321	ns	-0.92256
Armcx2	0.733672	0.657021	ns
Pbx1	0.73403	ns	ns
Lama4	0.734638	ns	ns
Islr	0.73466	ns	ns
Asah1	0.735066	ns	ns
Cacna2d2	0.735448	ns	ns
Gm14322	0.735899	1.54863	0.812727
Adgra2	0.735925	ns	ns
Fzd2	0.736228	ns	ns
2810417H13Rik	0.736447	0.818255	ns
Eif5a2	0.73706	ns	-0.807939
H2afy2	0.73767	0.71881	ns
Fst	0.739742	ns	ns
H2-K1	0.74024	0.851173	ns
Fam149a	0.740637	ns	ns
Calhm2	0.741249	0.70852	ns
Ddah1	0.741628	1.38569	0.644066
Lix1l	0.741702	ns	ns
Adgra3	0.741785	ns	ns
Abca9	0.741905	ns	-0.68767
Anpep	0.742124	ns	ns
Rab7b	0.742424	ns	ns
Ttc8	0.743462	0.927241	ns
Rnf41	0.743476	ns	ns
Cd79a	0.74445	0.696398	ns
Hmgcll1	0.74497	ns	ns
Frmd6	0.745931	0.600811	ns
Gulp1	0.746614	0.669515	ns
Ccdc149	0.748096	ns	ns
Fancc	0.748527	ns	-0.86954
Il2ra	0.748572	0.928556	ns
Adam12	0.748952	ns	ns
Trim62	0.749412	0.604641	ns
Dhrs7	0.749956	ns	ns
Ece2	0.750182	ns	ns
Casc4	0.750412	ns	ns
Cables1	0.751446	0.977883	ns
Bambi	0.752706	ns	ns
Pls3	0.753176	ns	ns
Sumf2	0.75441	0.801098	ns
Faap20	0.754528	ns	-0.981685
Gja1	0.754903	0.597578	ns
Tmem245	0.755427	ns	-0.629696
Enpep	0.75584	0.708999	ns
A4galt	0.755908	0.598796	ns
Arl5c	0.75643	ns	ns
Nudt7	0.756437	1.15051	ns
Hmgn3	0.756444	ns	ns
4933408B17Rik	0.757759	ns	-0.805329
Ctgf	0.757782	1.70652	0.948741
1700066M21Rik	0.757861	ns	ns
Tm4sf1	0.758076	0.915313	ns
Rasl11b	0.758079	1.10815	ns
Sh3pxd2b	0.759246	ns	ns
Sdc2	0.759879	1.02768	ns
Rbfa	0.76095	0.711118	ns
Sh3rf3	0.761508	ns	ns
Hmcn2	0.761894	ns	ns
Ephb6	0.762346	ns	-0.969192
Bmp4	0.762793	ns	ns
Fbxo17	0.762851	ns	ns
Dse	0.762886	ns	ns
Igf1	0.763525	ns	ns
Tgfb2	0.764128	0.806817	ns
Tbx4	0.764213	0.957896	ns
Tsku	0.764636	ns	-1.00005
Thy1	0.764883	0.871441	ns
Thrsp	0.765706	0.942394	ns
Colgalt2	0.766376	0.601053	ns
A630033H20Rik	0.766671	ns	ns
Azin2	0.766933	ns	ns
Sgtb	0.767468	1.06877	ns
Ager	0.767716	1.11787	ns
Glis2	0.76796	ns	ns
Nab2	0.768312	1.69561	0.9273
Triqk	0.768466	0.823769	ns
Chrdl1	0.769076	ns	-0.658714
Iqgap2	0.769253	ns	-1.13659
Trabd2b	0.769612	ns	ns
F2r	0.769953	ns	ns
Meox1	0.77006	ns	-0.79715
Aldh1b1	0.770424	-1.19346	-1.96388
Ankrd6	0.770584	0.691555	ns
Col18a1	0.771063	1.2882	ns
Tmem45b	0.771171	ns	ns
Enox1	0.771308	0.850694	ns
Syt15	0.771919	0.742707	ns
Dusp2	0.772018	0.75571	ns
Ms4a7	0.772235	ns	-0.74494
Sytl2	0.772407	ns	-0.76448
Ccl11	0.773014	ns	ns
Wif1	0.773857	0.79315	ns
Mrc2	0.774529	ns	ns
Dbn1	0.775177	ns	-0.605319
Agmo	0.776638	0.706262	ns
Ddx60	0.776829	ns	ns
Slain1	0.778151	ns	ns
Slc25a53	0.779037	ns	ns
Sh3tc1	0.779701	ns	-0.637012
Btc	0.780121	ns	ns
Cd19	0.78029	0.731914	ns
Hdac9	0.780407	0.738847	ns
Clmp	0.780526	0.694527	ns
Pxdn	0.780776	ns	ns
C330011M18Rik	0.780858	ns	ns
Cebpa	0.781287	ns	ns
Lrp1	0.781774	ns	ns
P2rx7	0.782566	0.813988	ns
Fscn1	0.782818	0.612744	ns
Cpxm1	0.783223	0.886701	ns
Reck	0.784304	ns	-0.62111
Pycr1	0.784706	ns	ns
Arhgap24	0.785069	ns	ns
Unc5c	0.785181	ns	-0.692331
Trim25	0.785518	0.882469	ns
Col2a1	0.785952	ns	ns
Rasd1	0.78702	1.88801	1.10099
Tmem200b	0.787097	ns	ns
Arl5a	0.787587	0.827685	ns
Cerk	0.787754	0.797812	ns
Tmsb10	0.787835	ns	ns
Thap6	0.787878	ns	-0.603755
Slc35c1	0.788727	ns	ns
Cfb	0.789069	ns	ns
Slc2a10	0.79007	0.902594	ns
Col27a1	0.790138	0.739392	ns
Soga1	0.790695	ns	ns
Ccdc102a	0.790858	0.988568	ns
Srpx	0.791438	ns	ns
Pmaip1	0.791493	ns	ns
C430049B03Rik	0.791836	ns	ns
Col1a1	0.79205	ns	-0.70438
Pcdh17	0.79251	1.18401	ns
Chst3	0.79326	0.769133	ns
Ercc1	0.793323	ns	-0.697618
Cldn13	0.794071	ns	ns
Aldh7a1	0.794732	ns	-0.671722
1190002N15Rik	0.794863	0.686663	ns
Gm973	0.796372	0.762015	ns
Prkcdbp	0.796513	0.677742	ns
Zfp85	0.797273	ns	-0.917483
Zfp951	0.797781	ns	-0.695785
Pitx1	0.797791	1.07214	ns
Irx5	0.798057	0.605991	ns
Arhgap32	0.7986	ns	ns
Prdm8	0.79931	ns	ns
Arhgap42	0.799428	0.646751	ns
Mfsd7b	0.799475	ns	ns
Eva1b	0.800878	0.987731	ns
Pcdh7	0.801209	ns	-0.641164
Ebf1	0.801871	0.678644	ns
Rapgefl1	0.801965	1.29575	ns
D130017N08Rik	0.802025	ns	ns
Etohd2	0.802256	0.877858	ns
Fkbp9	0.80338	ns	ns
Camk4	0.803726	ns	ns
Ly86	0.804782	ns	ns
Eps8	0.805705	0.61713	ns
Apln	0.806488	0.906093	ns
Gsn	0.806537	ns	ns
Fkbp11	0.807025	ns	ns
Lhfp	0.807428	ns	ns
Lef1	0.807795	ns	ns
Grb10	0.808046	ns	ns
Il33	0.80826	ns	ns
Fbln2	0.808482	ns	ns
5830416I19Rik	0.809804	ns	ns
Calml3	0.810437	ns	-0.799154
Ajuba	0.810991	ns	ns
Cacnb4	0.811161	ns	ns
Ror2	0.813138	ns	-0.684749
P3h1	0.813803	ns	ns
Fgl2	0.813821	0.969896	ns
Gm5141	0.814224	0.598419	ns
Col24a1	0.814455	ns	ns
Fasn	0.815028	0.768439	ns
Rcn3	0.816968	ns	ns
Hey1	0.817039	0.965826	ns
Meis3	0.817203	ns	ns
Il13ra1	0.818101	ns	ns
Sp6	0.818132	0.610495	ns
Scx	0.818168	ns	ns
Parva	0.819002	ns	ns
2700054A10Rik	0.819449	ns	ns
Slc5a3	0.819579	1.08324	ns
Cacna2d3	0.822133	ns	-0.705935
Fbp2	0.822708	1.81333	0.99062
Kirrel	0.823133	ns	-0.589122
Mospd3	0.82317	0.983757	ns
Gramd2	0.823212	ns	ns
Chst2	0.823722	1.20905	ns
Adamts8	0.824073	0.928183	ns
Slc41a2	0.825333	0.891878	ns
Rwdd2a	0.825401	ns	ns
Kdelc2	0.826423	ns	ns
Zfyve21	0.826623	ns	ns
Procr	0.828261	0.883506	ns
Adgrg6	0.82856	0.674484	ns
Panx3	0.828984	ns	-0.726681
Ifi35	0.82978	0.947673	ns
Adamts7	0.830665	1.31648	ns
Efcab1	0.831307	ns	ns
Tram2	0.831406	ns	ns
Rnd3	0.832023	0.645858	ns
Galnt16	0.833092	ns	ns
Rnft2	0.833229	0.955676	ns
Flrt2	0.833311	0.86961	ns
Col1a2	0.834673	ns	-0.615889
Pnpla1	0.835179	0.642865	ns
Ccdc80	0.836251	ns	ns
Klrk1	0.836319	ns	-0.701529
Cx3cr1	0.836422	0.716424	ns
Gpr88	0.837105	ns	-1.26504
Sspn	0.837417	1.00073	ns
Fam114a1	0.837481	ns	ns
Spsb1	0.837815	0.678134	ns
Cd180	0.838174	ns	-0.835996
C1qtnf6	0.839175	0.605219	ns
Lgals12	0.839792	ns	-0.770562
Dkk2	0.840309	0.946656	ns
Dio2	0.840728	0.598736	ns
Pxdc1	0.841156	1.17087	ns
C1qc	0.841208	ns	-1.32599
Spock2	0.841407	ns	ns
Chac1	0.841648	1.2943	ns
Klhl13	0.841974	0.62655	ns
Trps1	0.842584	0.629716	ns
4930526I15Rik	0.843165	0.873534	ns
Dkk1	0.844164	0.762847	ns
Ednrb	0.845708	ns	-1.38695
Plin1	0.846446	ns	ns
Angptl7	0.847232	ns	ns
Sla2	0.847453	ns	ns
Nlrc5	0.847816	ns	ns
Slc6a17	0.848084	1.08485	ns
Ifi27	0.848255	0.779866	ns
Gfpt2	0.848643	1.04679	ns
Nid1	0.849669	ns	ns
Nid2	0.850088	ns	ns
Tbc1d9	0.850602	ns	-1.05084
Klrd1	0.851893	ns	ns
Trpm3	0.852211	ns	-1.01625
Gm5431	0.852636	ns	-0.757029
Gdpd3	0.852972	4.78926	3.93629
Slc25a17	0.853252	0.858883	ns
Pcdhga7	0.853385	ns	ns
Pkd2	0.853814	ns	ns
Ccnd2	0.854248	0.884714	ns
Col11a1	0.854312	ns	-0.710275
Itih5	0.854368	0.793691	ns
Tlr3	0.854909	ns	-0.629337
Rab34	0.855854	ns	ns
Spin4	0.856581	ns	ns
Sall2	0.856936	ns	-0.620622
Mab21l2	0.858758	ns	-0.655792
Mid2	0.859295	ns	ns
Mmp14	0.860214	0.668146	ns
Itga11	0.86042	ns	-0.608167
Esm1	0.860823	0.686317	ns
Dpp4	0.86091	0.700986	ns
Srpx2	0.862665	0.638857	ns
Cidec	0.863019	ns	ns
Spib	0.863409	0.784021	ns
Grrp1	0.863508	ns	-0.811993
Cgref1	0.863705	ns	-0.733823
Slc16a2	0.863818	0.597482	ns
Sox5	0.863835	0.721609	ns
Dchs1	0.864146	ns	ns
Igfbp7	0.864261	0.895899	ns
Olfml3	0.864576	ns	-0.971171
Chsy3	0.864882	0.638303	ns
Asap3	0.865125	0.61399	ns
Sphkap	0.865217	ns	-0.881048
Adamts15	0.865905	ns	-0.847483
Ptprcap	0.86597	0.851574	ns
Tbx18	0.8662	0.950553	ns
Slc2a13	0.867321	ns	ns
Cd93	0.867477	0.769367	ns
Gpc3	0.867974	ns	-0.767996
Nupr1	0.868014	0.657453	ns
Fndc4	0.868024	ns	ns
Cdc37l1	0.86823	1.05592	ns
Snx7	0.868607	ns	ns
Klf2	0.868674	1.70494	0.836265
Foxp2	0.868972	0.946325	ns
Ppp4r4	0.869051	ns	-0.915952
Cfh	0.869666	ns	ns
Plxdc2	0.870109	0.63142	ns
Apba1	0.870306	0.61591	ns
Fstl1	0.871233	ns	ns
St8sia2	0.871362	ns	-0.867406
Dntt	0.871393	ns	ns
Pam	0.873221	ns	ns
Arl6	0.873559	0.971071	ns
Pvr	0.873958	0.711057	ns
Dixdc1	0.874337	ns	ns
Kcna6	0.8748	ns	ns
Vit	0.874864	0.725385	ns
Dusp23	0.874941	2.06811	1.19317
Iglv3	0.876246	ns	-1.09841
Sulf1	0.876867	0.591826	ns
Mmp23	0.876996	ns	-0.707164
BC055402	0.877275	ns	-1.03756
Ccl21a	0.877829	0.863861	ns
Lamb1	0.878111	0.588845	ns
Prg4	0.879052	1.96231	1.08326
Colec12	0.879879	0.953182	ns
Klf4	0.880005	1.80446	0.924454
Cd34	0.880553	0.598303	ns
Slc7a2	0.881013	ns	ns
Bmp5	0.881349	0.688799	ns
Id2	0.881434	ns	-0.849022
Trim47	0.881498	0.830742	ns
Acot6	0.881643	ns	ns
Mgat3	0.882059	1.10901	ns
Exo1	0.882229	0.612618	ns
Klhdc9	0.882305	ns	ns
Faim2	0.882448	ns	ns
Pcsk6	0.883458	ns	ns
Plcd1	0.883772	ns	-0.596291
Ifih1	0.885491	ns	ns
Dnm3os	0.886067	ns	ns
Smpd3	0.886142	ns	ns
Fam89a	0.886405	ns	ns
Cxcl16	0.886647	0.834106	ns
Sparc	0.88716	ns	ns
Radil	0.887816	ns	ns
Fzd8	0.887881	ns	ns
Tcaf1	0.888689	ns	ns
Slco2a1	0.888762	ns	-0.637669
Ephb3	0.888976	ns	ns
Praf2	0.889902	0.601669	ns
Sulf2	0.889971	ns	-0.724334
Apod	0.891225	ns	ns
Pcdhgb1	0.892165	ns	-1.23524
B930095G15Rik	0.893139	ns	-0.586196
Ccnd1	0.893331	ns	ns
BC051226	0.893957	0.88646	ns
Irs3	0.894002	ns	ns
Hs3st3a1	0.895144	ns	-0.708051
Slc1a3	0.895181	ns	-0.645689
Nmi	0.89528	ns	ns
Epb41l5	0.895696	1.06682	ns
Chadl	0.896236	ns	ns
Haao	0.896546	ns	-1.2891
9930104L06Rik	0.896856	0.775305	ns
Pcdhb16	0.897071	1.23599	ns
Lbp	0.897171	1.47695	ns
Enpp2	0.897492	0.804914	ns
Ihh	0.898241	ns	ns
Olfml2b	0.898725	0.82342	ns
Zfp455	0.89888	ns	-0.862031
B3gnt3	0.900436	ns	-1.00996
Fcgr4	0.900503	ns	-0.783862
Cd209a	0.901212	ns	-0.676171
Scin	0.901326	ns	ns
A330049N07Rik	0.901528	ns	ns
Trim2	0.901903	0.594339	ns
Ooep	0.902614	ns	ns
Kif26b	0.903504	ns	-1.16694
Blk	0.90359	ns	ns
Cnp	0.903977	ns	ns
Slc9a9	0.904228	ns	ns
Ppic	0.904932	0.588132	ns
Aff3	0.905975	ns	ns
Papss2	0.906609	ns	ns
Zfp950	0.907068	ns	-0.586352
Map3k6	0.907581	ns	-0.647237
Ms4a4a	0.907708	ns	ns
Stab1	0.909639	ns	ns
Itm2a	0.909726	0.720999	ns
Ccr9	0.910127	ns	ns
Mycl	0.910539	ns	-1.36896
Dubr	0.912072	-0.902396	-1.81447
Ier5l	0.912217	1.77575	0.863534
Dmkn	0.912496	0.897838	ns
Crispld2	0.912604	0.762671	ns
Phf11a	0.913074	0.914577	ns
C5ar2	0.913877	0.814843	ns
Arsj	0.91432	1.3671	ns
Rnf144a	0.914758	ns	-0.612413
Tspan6	0.915098	0.795622	ns
BC034090	0.91513	ns	ns
Cybrd1	0.916743	ns	-0.747137
Prss50	0.916748	ns	ns
Kazn	0.917117	0.82692	ns
Timp1	0.917866	1.02011	ns
Lipg	0.918514	ns	-0.843949
BE692007	0.91913	0.843904	ns
Cox4i2	0.919309	0.672937	ns
Ccdc73	0.919495	1.29603	ns
Clec10a	0.919527	ns	-0.953645
Exog	0.919845	0.853234	ns
Ubtd2	0.921297	0.884546	ns
Pcdhga6	0.921813	0.854956	ns
Stk32b	0.921971	ns	ns
Sfrp4	0.922145	0.770415	ns
Lpar2	0.92459	ns	-0.637349
Copz2	0.925055	ns	ns
Dact3	0.926008	0.905669	ns
Ehf	0.926271	ns	-1.05895
Tnfrsf13c	0.926626	0.600846	ns
Tmem30b	0.927211	0.716571	ns
Morc4	0.927741	0.715658	ns
Sec16b	0.927801	ns	-0.631003
Gmds	0.927983	ns	ns
Slc35f2	0.929198	ns	-0.867467
Pilrb1	0.930891	ns	ns
Ccdc112	0.930896	ns	ns
Fibin	0.931809	1.12567	ns
Adm	0.932029	1.21922	ns
H2-DMa	0.932706	ns	ns
Grm1	0.933484	ns	ns
Sdc4	0.934112	1.25778	ns
Pcdhgc3	0.935619	ns	ns
Robo1	0.935733	ns	ns
Osr1	0.936207	0.724836	ns
Htra1	0.936708	1.23518	ns
S100a4	0.936889	0.845987	ns
Spon2	0.937659	0.731567	ns
Tmod2	0.937841	ns	ns
Zfp354c	0.938083	0.663731	ns
Chpf	0.938157	0.790155	ns
Tfpi2	0.938171	ns	ns
Nacad	0.939671	ns	-1.10636
Pgbd5	0.941167	ns	-0.760487
Serpinh1	0.941881	0.627968	ns
Bhlha15	0.942568	ns	ns
Parp14	0.943027	0.677891	ns
Scube1	0.943326	0.702405	ns
Pcdhgb2	0.943376	-0.912439	-1.85581
Gpx8	0.944492	ns	ns
Zfp82	0.945412	0.652498	ns
Teddm1b	0.945598	1.40526	ns
Bmper	0.9456	0.802526	ns
Sec24d	0.945933	ns	ns
Rtn1	0.945958	0.964047	ns
Pid1	0.946095	ns	-0.844949
Osr2	0.947566	0.793963	ns
Vcan	0.947702	0.694504	ns
Mxra8	0.947797	0.930479	ns
Mtmr11	0.947907	0.710112	ns
A530016L24Rik	0.94791	ns	ns
Ecm1	0.948201	0.765781	ns
Parp3	0.949601	1.17766	ns
Sdk2	0.949685	ns	-1.32538
Enc1	0.949717	0.642725	ns
Chn1os3	0.949833	ns	ns
Efna2	0.949865	1.1951	ns
Il17d	0.950141	1.01803	ns
Lpar4	0.950563	0.733307	ns
Whrn	0.950758	ns	ns
Trem2	0.950932	ns	ns
Ggcx	0.952271	ns	ns
Enpp1	0.952615	0.744783	ns
Xaf1	0.952901	0.862314	ns
Car13	0.953145	0.813128	ns
4931408D14Rik	0.954229	ns	-0.965362
Olfml1	0.954277	1.1115	ns
Crnde	0.954535	ns	-1.54655
Gpm6b	0.954683	0.842321	ns
Atp8b2	0.956052	0.643938	ns
Apold1	0.956117	3.44622	2.4901
Frem1	0.956341	ns	ns
Lox	0.956699	ns	-0.774876
Ms4a1	0.957304	0.692981	ns
Baiap2l2	0.957516	1.28411	ns
Pisd-ps1	0.958002	0.624014	ns
Fcgr1	0.958243	ns	-0.86675
0610040J01Rik	0.958871	ns	ns
Slamf9	0.960297	ns	-1.12441
Islr2	0.960838	0.665927	ns
Serpina3g	0.961239	ns	ns
Ccr5	0.961259	ns	-0.58672
Prkg2	0.961936	ns	ns
42795	0.962529	-1.40022	-2.36275
Cerkl	0.962599	-1.5261	-2.4887
Akr1b8	0.963267	1.0676	ns
Smoc2	0.963363	ns	-0.592561
1500015O10Rik	0.965948	ns	ns
Cpz	0.967044	ns	-1.34292
Gli1	0.96743	ns	-0.78687
Gm22	0.967898	ns	-0.970047
Scara3	0.968544	0.88721	ns
2810002D19Rik	0.970099	ns	-1.21448
Wfdc17	0.970625	ns	-0.680333
Baiap2l1	0.970799	ns	ns
Scn7a	0.971029	0.692778	ns
Tll1	0.971338	ns	ns
Ackr3	0.971388	1.42177	ns
Glt1d1	0.971577	1.3895	ns
Zcchc18	0.972697	ns	ns
Il7r	0.972993	ns	ns
Cd14	0.972999	2.03891	1.06591
Gm6634	0.974735	1.53655	ns
Pcdhb14	0.975155	0.813852	ns
B4galt2	0.975426	ns	ns
1700027J07Rik	0.975931	0.935004	ns
Rin2	0.976041	0.746976	ns
Ptn	0.978731	0.792617	ns
Mafb	0.978955	0.900199	ns
Pycard	0.979535	1.14629	ns
Adig	0.979944	ns	-1.17631
Clec3a	0.980372	0.704601	ns
Nrg3	0.981519	ns	-1.28796
Dlx6	0.982617	ns	ns
Bach2	0.983695	0.925036	ns
Oit3	0.983714	ns	-1.17322
Timp2	0.984446	0.635758	ns
Tshz3	0.984454	1.15962	ns
Ccdc163	0.984639	ns	-0.603424
Pcsk5	0.985585	ns	ns
Pcp4	0.986203	ns	ns
Tnfaip6	0.986782	2.27016	1.28338
Prtg	0.987281	0.958352	ns
Glt8d2	0.987598	ns	-0.684891
Pdgfrl	0.987792	0.894907	ns
Pax5	0.988851	0.786387	ns
Spats2l	0.989678	ns	ns
Ms4a6d	0.990545	0.588368	ns
Dnm1	0.992943	0.667581	ns
Svep1	0.993163	ns	-0.648501
Galnt9	0.994851	1.56221	ns
Hsbp1l1	0.996261	1.29525	ns
Fkbp14	0.99739	0.768469	ns
Klhdc7a	0.997844	0.990876	ns
Pcolce2	0.997964	0.786834	ns
Tspyl5	0.999308	1.31741	ns
Fras1	0.999484	0.589826	ns
Zpbp	1.00078	ns	-1.0992
Kcne4	1.00145	2.27766	1.2762
Col10a1	1.00153	ns	ns
Rassf10	1.00278	ns	-1.41347
Rpgrip1	1.00332	ns	-1.34669
Fam110c	1.0034	-1.57196	-2.57537
Vkorc1	1.00344	0.605178	ns
Paqr9	1.00401	1.21172	ns
Lrrc75b	1.00452	0.789662	ns
Pla1a	1.00569	1.31681	ns
Dync1i1	1.00608	ns	ns
Miat	1.0063	0.797749	ns
Ust	1.00633	ns	ns
Gbp5	1.00788	ns	ns
Impg2	1.00889	1.00973	ns
Snhg18	1.00915	0.638874	ns
BC021891	1.00935	ns	-1.09882
Gls2	1.01008	ns	-1.44299
Boc	1.01132	0.657377	ns
Scarf2	1.01248	0.6585	ns
Lurap1l	1.01276	0.98417	ns
Dusp7	1.01282	1.1768	ns
Bco2	1.01437	0.948918	ns
Col5a1	1.01514	0.620444	ns
Myof	1.01568	0.706735	ns
Gm17455	1.01586	1.31165	ns
Rnf213	1.01637	ns	ns
Oas1b	1.01682	0.791788	ns
Fblim1	1.01793	1.12821	ns
Col9a2	1.01857	ns	ns
Tgfbi	1.01957	ns	ns
Moxd1	1.02055	ns	ns
Parp12	1.02074	ns	ns
Degs2	1.02232	0.778362	ns
Col4a4	1.02261	0.990889	ns
Crispld1	1.02454	0.779547	ns
Slc1a4	1.02517	0.619684	ns
Ctsc	1.0257	0.602084	ns
Gas1	1.02611	0.955405	ns
B230217C12Rik	1.02656	ns	ns
Col4a6	1.02686	ns	ns
Kdelr3	1.02717	ns	ns
Lect1	1.028	ns	ns
Scn2a1	1.02832	0.966437	ns
Pcdhga10	1.03112	ns	-0.874284
Loxl4	1.03157	ns	-0.84112
Glis3	1.03344	ns	-0.850304
Upb1	1.03441	ns	-0.613812
Tpsb2	1.0348	ns	-1.16215
Vangl2	1.03485	0.892628	ns
[truncated: 2,822 more rows]
