# Supplementary material for: Comparative Transcriptomics Identifies Novel Genes and Pathways Involved in Post-Traumatic Osteoarthritis Development and Progression
Source: Int J Mol Sci. 2018 Sep 7;19(9):2657. doi: 10.3390/ijms19092657 (PMC6163882; doi:10.3390/ijms19092657)
Supplement: Supplementary file 1 [file ijms-19-02657-s001.zip › Table S2.xlsx]

## Sheet: Sheet1
Table S2. Genes differentially expressed in injured knee joints of MRL/MpJ (MRL), C57BL/6 (BL6) and STR/ort (STR) compared to respective uninjured controls at 1-day (1D), 1-week (1W) and 2-weeks (2W) post-injury. Fold changes are given in log2 scale. ns : not significant
Gene	MRL_1D	MRL_1W	MRL_2W	BL6_1D	BL6_1W	BL6_2W	STR_1D	STR_1W	STR_2W
Efhb	ns	ns	2.16755	ns	ns	ns	ns	ns	ns
Klhl35	ns	ns	1.81921	ns	ns	ns	ns	ns	ns
1700001O22Rik	ns	ns	-0.772073	ns	ns	ns	ns	ns	ns
Uts2b	ns	ns	-2.02453	ns	ns	ns	ns	ns	ns
4933430I17Rik	ns	ns	-2.11741	ns	ns	ns	ns	ns	ns
0610009E02Rik	ns	ns	-2.28329	ns	ns	ns	ns	ns	ns
2810407A14Rik	ns	4.17134	ns	ns	ns	ns	ns	ns	ns
Wnt9b	ns	4.09485	ns	ns	ns	ns	ns	ns	ns
Rgsl1	ns	3.94024	ns	ns	ns	ns	ns	ns	ns
Trdv4	ns	3.19857	ns	ns	ns	ns	ns	ns	ns
Igkv1-99	ns	2.74836	ns	ns	ns	ns	ns	ns	ns
Gm11747	ns	2.39424	ns	ns	ns	ns	ns	ns	ns
Lmx1b	ns	2.36306	ns	ns	ns	ns	ns	ns	ns
Hsf2bp	ns	2.0684	ns	ns	ns	ns	ns	ns	ns
Foxf2	ns	1.73896	ns	ns	ns	ns	ns	ns	ns
Vps37d	ns	1.6294	ns	ns	ns	ns	ns	ns	ns
Galnt9	ns	1.5764	0.959476	ns	ns	ns	ns	ns	ns
Lsamp	ns	1.51792	ns	ns	ns	ns	ns	ns	ns
Rgs6	ns	1.41909	ns	ns	ns	ns	ns	ns	ns
Trpm3	ns	1.34929	ns	ns	ns	ns	ns	ns	ns
Pcdhb15	ns	1.25944	ns	ns	ns	ns	ns	ns	ns
Etv4	ns	1.17119	ns	ns	ns	ns	ns	ns	ns
C1rb	ns	1.09823	ns	ns	ns	ns	ns	ns	ns
C1s2	ns	1.00188	ns	ns	ns	ns	ns	ns	ns
Fignl2	ns	0.968961	ns	ns	ns	ns	ns	ns	ns
Fggy	ns	0.943859	ns	ns	ns	ns	ns	ns	ns
Plppr4	ns	0.873342	ns	ns	ns	ns	ns	ns	ns
Gm17745	ns	0.816342	ns	ns	ns	ns	ns	ns	ns
Sema3a	ns	0.793064	0.591509	ns	ns	ns	ns	ns	ns
Dixdc1	ns	0.791898	ns	ns	ns	ns	ns	ns	ns
Fras1	ns	0.747704	ns	ns	ns	ns	ns	ns	ns
Phf11d	ns	0.741618	ns	ns	ns	ns	ns	ns	ns
Serinc4	ns	0.73759	ns	ns	ns	ns	ns	ns	ns
S100a10	ns	0.731864	ns	ns	ns	ns	ns	ns	ns
Ace	ns	0.728626	0.588691	ns	ns	ns	ns	ns	ns
C1ra	ns	0.714026	ns	ns	ns	ns	ns	ns	ns
Ndnf	ns	0.709326	ns	ns	ns	ns	ns	ns	ns
Ptpru	ns	0.69292	ns	ns	ns	ns	ns	ns	ns
Pde1a	ns	0.683083	ns	ns	ns	ns	ns	ns	ns
Stxbp6	ns	0.677019	ns	ns	ns	ns	ns	ns	ns
Ttc30b	ns	0.662298	ns	ns	ns	ns	ns	ns	ns
Cd34	ns	0.647565	ns	ns	ns	ns	ns	ns	ns
Ifi202b	ns	0.643434	ns	ns	ns	ns	ns	ns	ns
Cybrd1	ns	0.638147	ns	ns	ns	ns	ns	ns	ns
Dpysl2	ns	0.611565	ns	ns	ns	ns	ns	ns	ns
Ddr2	ns	0.603766	ns	ns	ns	ns	ns	ns	ns
Plxdc1	ns	0.596806	ns	ns	ns	ns	ns	ns	ns
Aldh5a1	ns	-0.59922	ns	ns	ns	ns	ns	ns	ns
Nudt14	ns	-0.637944	ns	ns	ns	ns	ns	ns	ns
Hyal3	ns	-0.653992	ns	ns	ns	ns	ns	ns	ns
Zc2hc1c	ns	-0.656757	ns	ns	ns	ns	ns	ns	ns
Tmem238	ns	-0.704344	ns	ns	ns	ns	ns	ns	ns
Glt28d2	ns	-0.719378	ns	ns	ns	ns	ns	ns	ns
Sirpb1b	ns	-0.747108	ns	ns	ns	ns	ns	ns	ns
Endog	ns	-1.05696	ns	ns	ns	ns	ns	ns	ns
Unc5a	ns	-1.06424	ns	ns	ns	ns	ns	ns	ns
Rnu11	ns	-1.08323	ns	ns	ns	ns	ns	ns	ns
Slc25a18	ns	-1.08964	ns	ns	ns	ns	ns	ns	ns
Foxp3	ns	-1.18356	ns	ns	ns	ns	ns	ns	ns
Irx1	ns	-1.46568	ns	ns	ns	ns	ns	ns	ns
Fam26d	ns	-1.60239	ns	ns	ns	ns	ns	ns	ns
Alox12b	ns	-1.81869	ns	ns	ns	ns	ns	ns	ns
Mir707	ns	-1.96601	ns	ns	ns	ns	ns	ns	ns
Mir144	ns	-2.60891	ns	ns	ns	ns	ns	ns	ns
Gm4610	4.674	ns	ns	ns	ns	ns	ns	ns	ns
Ahsg	3.30132	ns	ns	ns	ns	ns	ns	ns	ns
Slc7a15	2.6216	ns	ns	ns	ns	ns	ns	ns	ns
4930549G23Rik	2.5923	ns	ns	ns	ns	ns	ns	ns	ns
Scgb3a1	2.24844	ns	ns	ns	ns	ns	ns	ns	ns
Sgk2	2.13604	ns	ns	ns	ns	ns	ns	ns	ns
Stra6l	1.99865	ns	ns	ns	ns	ns	ns	ns	ns
Catsper4	1.79468	ns	ns	ns	ns	ns	ns	ns	ns
Serpinc1	1.75957	ns	ns	ns	ns	ns	ns	ns	ns
Guca1a	1.5017	ns	ns	ns	ns	ns	ns	ns	ns
Nptx1	1.47785	ns	ns	ns	ns	ns	ns	ns	ns
Fetub	1.46743	ns	ns	ns	ns	ns	ns	ns	ns
Slc16a14	1.3855	ns	ns	ns	ns	ns	ns	ns	ns
Adamts8	1.26591	ns	ns	ns	ns	ns	ns	ns	ns
Gm10190	1.2496	ns	ns	ns	ns	ns	ns	ns	ns
Prima1	1.10168	ns	ns	ns	ns	ns	ns	ns	ns
Tpsab1	1.10099	ns	ns	ns	ns	ns	ns	ns	ns
Fam196b	1.10087	ns	ns	ns	ns	ns	ns	ns	ns
Trpm1	1.09347	ns	ns	ns	ns	ns	ns	ns	ns
Ankrd55	1.0258	ns	ns	ns	ns	ns	ns	ns	ns
Trim6	0.953781	ns	ns	ns	ns	ns	ns	ns	ns
Pcdhb20	0.933748	ns	ns	ns	ns	ns	ns	ns	ns
Pcdhgb7	0.897414	ns	ns	ns	ns	ns	ns	ns	ns
Gm15910	0.788341	ns	ns	ns	ns	ns	ns	ns	ns
Opn1sw	0.778433	ns	ns	ns	ns	ns	ns	ns	ns
Grrp1	0.773555	ns	ns	ns	ns	ns	ns	ns	ns
Tubb4a	0.762972	0.991362	ns	ns	ns	ns	ns	ns	ns
Capg	0.755468	0.796799	ns	ns	ns	ns	ns	ns	ns
Atp10a	0.742971	ns	ns	ns	ns	ns	ns	ns	ns
Plekha7	0.731407	ns	ns	ns	ns	ns	ns	ns	ns
Cpne8	0.722911	0.620642	ns	ns	ns	ns	ns	ns	ns
Slc12a5	0.720481	ns	ns	ns	ns	ns	ns	ns	ns
Ifi204	0.649886	0.586452	ns	ns	ns	ns	ns	ns	ns
Efhd2	0.628186	ns	ns	ns	ns	ns	ns	ns	ns
Fst	0.606588	0.593877	ns	ns	ns	ns	ns	ns	ns
Fzd4	0.587499	ns	ns	ns	ns	ns	ns	ns	ns
Aspa	-0.586545	ns	ns	ns	ns	ns	ns	ns	ns
Actr3b	-0.714021	ns	ns	ns	ns	ns	ns	ns	ns
D430041D05Rik	-0.750351	ns	ns	ns	ns	ns	ns	ns	ns
Mfsd4b1	-0.848828	ns	ns	ns	ns	ns	ns	ns	ns
Adamts20	-0.909729	ns	ns	ns	ns	ns	ns	ns	ns
Papln	-0.964321	ns	ns	ns	ns	ns	ns	ns	ns
A930016O22Rik	-1.01676	ns	ns	ns	ns	ns	ns	ns	ns
Nr4a1	-1.0235	ns	ns	ns	ns	ns	ns	ns	ns
Prrxl1	-1.05454	ns	ns	ns	ns	ns	ns	ns	ns
BC049352	-1.18392	ns	ns	ns	ns	ns	ns	ns	ns
Crip3	-1.21918	ns	ns	ns	ns	ns	ns	ns	ns
C030037D09Rik	-1.41809	ns	ns	ns	ns	ns	ns	ns	ns
Gbp10	-1.43572	ns	ns	ns	ns	ns	ns	ns	ns
Ubxn10	-1.53168	ns	ns	ns	ns	ns	ns	ns	ns
Sbk3	-1.57371	ns	ns	ns	ns	ns	ns	ns	ns
Usp43	-1.64219	ns	ns	ns	ns	ns	ns	ns	ns
Dnmt3aos	-1.71991	ns	ns	ns	ns	ns	ns	ns	ns
Gm14305	-2.09624	ns	ns	ns	ns	ns	ns	ns	ns
Gm10471	-2.13873	ns	ns	ns	ns	ns	ns	ns	ns
Gm3693	-2.1493	ns	ns	ns	ns	ns	ns	ns	ns
Ssu2	-2.3263	ns	ns	ns	ns	ns	ns	ns	ns
Ighv5-2	-2.3753	ns	ns	ns	ns	ns	ns	ns	ns
Klri1	-2.51149	ns	ns	ns	ns	ns	ns	ns	ns
Glycam1	-3.99958	ns	ns	ns	ns	ns	ns	ns	ns
Odf3l1	ns	ns	ns	ns	ns	2.17659	ns	ns	ns
Sucnr1	ns	ns	ns	ns	ns	1.86164	ns	ns	ns
Mc3r	ns	ns	ns	ns	ns	1.8595	ns	ns	ns
D330050G23Rik	1.1926	ns	ns	ns	ns	1.29998	ns	ns	ns
Clca2	ns	ns	ns	ns	ns	1.15646	ns	ns	ns
Ndp	ns	ns	ns	ns	ns	1.15612	ns	ns	ns
Tfap2a	ns	ns	ns	ns	ns	1.10001	ns	ns	ns
Ntng1	ns	ns	ns	ns	ns	1.0667	ns	ns	ns
Ccdc64	ns	ns	ns	ns	ns	1.05895	ns	ns	ns
Iglon5	ns	1.1394	ns	ns	ns	0.972657	ns	ns	ns
Efcc1	ns	0.589675	0.821514	ns	ns	0.848976	ns	ns	ns
Tomm6os	ns	ns	ns	ns	ns	0.843712	ns	ns	ns
Astn2	ns	ns	ns	ns	ns	0.81568	ns	ns	ns
Hoxc8	ns	ns	ns	ns	ns	0.802876	ns	ns	ns
Gm16364	ns	ns	ns	ns	ns	0.764417	ns	ns	ns
Gm4524	ns	ns	ns	ns	ns	0.745583	ns	ns	ns
Dpf1	ns	ns	ns	ns	ns	0.726451	ns	ns	ns
Kif9	ns	ns	ns	ns	ns	0.712132	ns	ns	ns
C4b	ns	0.879995	ns	ns	ns	0.701372	ns	ns	ns
Adamts17	ns	ns	ns	ns	ns	0.699364	ns	ns	ns
Fam26e	ns	ns	0.71307	ns	ns	0.694457	ns	ns	ns
Il11ra1	ns	ns	ns	ns	ns	0.685001	ns	ns	ns
Gm5860	ns	ns	ns	ns	ns	0.682886	ns	ns	ns
Adora1	ns	ns	ns	ns	ns	0.678582	ns	ns	ns
Mall	ns	ns	ns	ns	ns	0.611004	ns	ns	ns
Gal3st4	ns	ns	ns	ns	ns	0.602486	ns	ns	ns
Pmp22	ns	0.685105	ns	ns	ns	0.602458	ns	ns	ns
Serping1	ns	ns	ns	ns	ns	0.594534	ns	ns	ns
Cxx1c	ns	ns	ns	ns	ns	0.587863	ns	ns	ns
Cdkn1a	0.627192	ns	ns	ns	ns	0.586908	ns	ns	ns
Cnnm1	ns	ns	ns	ns	ns	-0.669693	ns	ns	ns
Kcnh4	ns	ns	ns	ns	ns	-1.81223	ns	ns	ns
Afp	ns	ns	ns	ns	ns	-1.81545	ns	ns	ns
1700018L02Rik	ns	ns	ns	ns	ns	-1.84463	ns	ns	ns
F730043M19Rik	ns	ns	ns	ns	ns	-1.92033	ns	ns	ns
Gm13546	ns	ns	ns	ns	ns	-3.46569	ns	ns	ns
Cdhr1	ns	ns	ns	ns	3.70242	ns	ns	ns	ns
Pira1	ns	ns	ns	ns	3.52333	ns	ns	ns	ns
Cd207	ns	ns	ns	ns	3.52296	ns	ns	ns	ns
Gm12695	ns	ns	ns	ns	2.91832	3.34079	ns	ns	ns
A230065H16Rik	ns	ns	ns	ns	2.83813	ns	ns	ns	ns
Pcdhb8	ns	ns	ns	ns	2.8054	ns	ns	ns	ns
A930011G23Rik	ns	ns	ns	ns	2.72724	ns	ns	ns	ns
Tlx1	ns	ns	ns	ns	2.7196	ns	ns	ns	ns
Car6	ns	ns	ns	ns	2.5965	ns	ns	ns	ns
Lrrc34	ns	2.67869	ns	ns	2.32148	ns	ns	ns	ns
Gm12159	ns	ns	ns	ns	2.24706	ns	ns	ns	ns
Clec2l	ns	ns	ns	ns	2.24626	ns	ns	ns	ns
Lad1	ns	ns	ns	ns	2.24532	ns	ns	ns	ns
Tekt2	ns	ns	ns	ns	2.22853	ns	ns	ns	ns
CK137956	ns	ns	ns	ns	2.07917	ns	ns	ns	ns
Xrra1	ns	ns	ns	ns	2.07038	ns	ns	ns	ns
Il5	ns	ns	ns	ns	2.03456	ns	ns	ns	ns
Igkv8-34	ns	ns	ns	ns	2.0076	ns	ns	ns	ns
Shc3	ns	ns	ns	ns	2.0064	ns	ns	ns	ns
Hdx	ns	ns	ns	ns	1.9754	ns	ns	ns	ns
Abhd11os	ns	ns	ns	ns	1.92746	ns	ns	ns	ns
Dlx4	ns	ns	ns	ns	1.91338	1.90605	ns	ns	ns
Cyp8b1	ns	ns	ns	ns	1.8832	1.36225	ns	ns	ns
Ppil6	ns	ns	ns	ns	1.81451	ns	ns	ns	ns
Pp2d1	ns	ns	ns	ns	1.80255	ns	ns	ns	ns
Bmp15	ns	ns	ns	ns	1.71073	ns	ns	ns	ns
Lhx9	ns	ns	ns	ns	1.61074	ns	ns	ns	ns
Ccdc30	ns	ns	ns	ns	1.58768	ns	ns	ns	ns
Sdcbp2	ns	ns	ns	ns	1.57055	ns	ns	ns	ns
Ceacam20	ns	ns	ns	ns	1.56636	ns	ns	ns	ns
Cfap54	ns	ns	ns	ns	1.54199	ns	ns	ns	ns
Saxo2	ns	ns	ns	ns	1.50872	ns	ns	ns	ns
4930452B06Rik	ns	ns	ns	ns	1.48156	ns	ns	ns	ns
Srrm4os	ns	ns	ns	ns	1.33236	ns	ns	ns	ns
Lrfn1	ns	ns	ns	ns	1.32967	ns	ns	ns	ns
Acr	ns	ns	ns	ns	1.29574	ns	ns	ns	ns
Ncam2	ns	ns	ns	ns	1.27763	ns	ns	ns	ns
Ube2ql1	ns	ns	ns	ns	1.26375	ns	ns	ns	ns
D930015M05Rik	ns	ns	ns	ns	1.24104	ns	ns	ns	ns
Pax1	ns	ns	ns	ns	1.23584	1.09901	ns	ns	ns
Tmem198	ns	ns	ns	ns	1.22494	ns	ns	ns	ns
Gm16897	ns	ns	ns	ns	1.15466	ns	ns	ns	ns
Ccdc24	ns	ns	ns	ns	1.14474	ns	ns	ns	ns
Dcaf12l1	ns	ns	ns	ns	1.14318	ns	ns	ns	ns
Adgrb2	ns	ns	ns	ns	1.10162	ns	ns	ns	ns
Gm6904	ns	ns	ns	ns	1.09325	ns	ns	ns	ns
Sdk2	ns	ns	ns	ns	1.08483	ns	ns	ns	ns
Pabpc4l	ns	ns	ns	ns	1.08193	ns	ns	ns	ns
Poln	ns	ns	ns	ns	1.0453	ns	ns	ns	ns
Hoxd3	ns	ns	ns	ns	1.03868	ns	ns	ns	ns
Pcdhb18	ns	ns	ns	ns	1.02005	ns	ns	ns	ns
Il17d	ns	1.15289	ns	ns	1.00744	ns	ns	ns	ns
Foxd1	ns	1.31829	ns	ns	0.97613	ns	ns	ns	ns
Rspo1	ns	ns	ns	ns	0.975676	ns	ns	ns	ns
9230110C19Rik	ns	ns	ns	ns	0.94559	ns	ns	ns	ns
Chst7	ns	ns	ns	ns	0.939779	ns	ns	ns	ns
Pcdhgb1	ns	ns	ns	ns	0.938228	ns	ns	ns	ns
Garnl3	ns	ns	ns	ns	0.930379	ns	ns	ns	ns
Lrrc75b	ns	ns	ns	ns	0.930179	ns	ns	ns	ns
Cbr3	ns	ns	ns	ns	0.907879	0.733244	ns	ns	ns
Pcdhgc5	ns	ns	ns	ns	0.906229	ns	ns	ns	ns
Serpinb8	ns	0.947818	ns	ns	0.895503	ns	ns	ns	ns
Procr	ns	0.948997	0.804632	ns	0.888726	0.932164	ns	ns	ns
Chst5	ns	ns	ns	ns	0.886845	ns	ns	ns	ns
Boc	ns	0.93179	ns	ns	0.883964	0.777708	ns	ns	ns
Stac	ns	ns	ns	ns	0.880054	ns	ns	ns	ns
Mrgprb1	ns	ns	ns	ns	0.87781	ns	ns	ns	ns
Ccdc159	ns	ns	ns	ns	0.87149	ns	ns	ns	ns
Zfr2	ns	ns	ns	ns	0.86205	ns	ns	ns	ns
Gipc2	ns	ns	ns	ns	0.860991	ns	ns	ns	ns
Ccdc39	ns	ns	ns	ns	0.853672	ns	ns	ns	ns
Gpc6	ns	ns	ns	ns	0.839178	ns	ns	ns	ns
Runx1t1	ns	ns	ns	ns	0.834105	ns	ns	ns	ns
Mrgpre	ns	ns	ns	ns	0.826187	ns	ns	ns	ns
C630028M04Rik	ns	ns	ns	ns	0.819836	ns	ns	ns	ns
Trnp1	ns	ns	ns	ns	0.817536	0.724375	ns	ns	ns
Pdgfra	ns	0.870914	ns	ns	0.812332	ns	ns	ns	ns
Tnc	ns	ns	ns	ns	0.809083	ns	ns	ns	ns
Skida1	ns	ns	ns	ns	0.809008	ns	ns	ns	ns
Ccdc8	ns	ns	ns	ns	0.787462	ns	ns	ns	ns
Kcnab3	ns	ns	ns	ns	0.787322	ns	ns	ns	ns
Atp8b2	ns	ns	ns	ns	0.783796	ns	ns	ns	ns
Gm16907	ns	ns	ns	ns	0.781903	ns	ns	ns	ns
Emx2os	ns	ns	ns	ns	0.766169	ns	ns	ns	ns
Pcdhb19	ns	1.32028	ns	ns	0.761407	ns	ns	ns	ns
Pcdhgc3	ns	ns	ns	ns	0.748647	ns	ns	ns	ns
Vasn	ns	ns	ns	ns	0.738031	ns	ns	ns	ns
Creb3l2	ns	ns	ns	ns	0.734148	ns	ns	ns	ns
Lrrc49	ns	ns	ns	ns	0.730541	ns	ns	ns	ns
Mterf4	ns	0.814994	ns	ns	0.729298	0.637077	ns	ns	ns
Dnah1	ns	ns	ns	ns	0.723838	ns	ns	ns	ns
Prrt2	ns	ns	ns	ns	0.723026	ns	ns	ns	ns
S1pr2	ns	0.618409	ns	ns	0.718783	ns	ns	ns	ns
Prr16	ns	ns	ns	ns	0.714829	ns	ns	ns	ns
Nsmf	ns	ns	ns	ns	0.710648	ns	ns	ns	ns
Ism1	ns	0.971792	ns	ns	0.699221	0.635257	ns	ns	ns
Zfp618	ns	1.37445	ns	ns	0.690943	ns	ns	ns	ns
Foxp2	ns	ns	ns	ns	0.68833	0.67907	ns	ns	ns
Nhs	ns	ns	ns	ns	0.684034	ns	ns	ns	ns
Plekhf1	ns	ns	ns	ns	0.682404	ns	ns	ns	ns
Cd109	ns	ns	ns	ns	0.674843	ns	ns	ns	ns
Rftn2	ns	ns	ns	ns	0.660902	ns	ns	ns	ns
Xylt1	ns	ns	ns	ns	0.657804	ns	ns	ns	ns
Phldb1	ns	ns	ns	ns	0.653833	ns	ns	ns	ns
Mab21l2	ns	ns	ns	ns	0.648359	0.744208	ns	ns	ns
Crip2	ns	0.664406	ns	ns	0.644982	ns	ns	ns	ns
AI661453	ns	ns	ns	ns	0.643245	ns	ns	ns	ns
Mageh1	ns	ns	ns	ns	0.638565	ns	ns	ns	ns
Sfrp4	ns	ns	0.646822	ns	0.638434	0.624674	ns	ns	ns
Ccdc149	ns	0.646472	ns	ns	0.637167	ns	ns	ns	ns
Kirrel	ns	ns	ns	ns	0.634864	ns	ns	ns	ns
Smo	ns	ns	ns	ns	0.632179	ns	ns	ns	ns
Tuft1	ns	ns	ns	ns	0.6306	ns	ns	ns	ns
Armcx1	ns	ns	ns	ns	0.630214	ns	ns	ns	ns
Plekhg5	ns	ns	ns	ns	0.627697	ns	ns	ns	ns
Fam102b	ns	ns	ns	ns	0.61837	ns	ns	ns	ns
Ptprf	ns	ns	ns	ns	0.61605	ns	ns	ns	ns
Slc46a1	ns	ns	ns	ns	0.615162	ns	ns	ns	ns
Tctn3	ns	ns	ns	ns	0.61412	ns	ns	ns	ns
Tlr3	ns	ns	ns	ns	0.611315	ns	ns	ns	ns
Pde9a	ns	ns	ns	ns	0.609413	ns	ns	ns	ns
Slc35e4	ns	ns	ns	ns	0.608212	ns	ns	ns	ns
Ston1	ns	ns	ns	ns	0.607894	ns	ns	ns	ns
Sfxn3	ns	ns	ns	ns	0.607805	ns	ns	ns	ns
Ehd2	ns	ns	ns	ns	0.601829	ns	ns	ns	ns
Tmem263	ns	ns	ns	ns	0.600546	ns	ns	ns	ns
Sesn3	ns	ns	ns	ns	0.599948	ns	ns	ns	ns
Tmem158	ns	ns	ns	ns	0.599765	ns	ns	ns	ns
Ddah2	ns	ns	0.611467	ns	0.598343	ns	ns	ns	ns
Pam	ns	ns	ns	ns	0.596575	ns	ns	ns	ns
Gale	ns	ns	ns	ns	0.596406	ns	ns	ns	ns
Trim2	ns	ns	ns	ns	0.596144	ns	ns	ns	ns
Bfsp1	ns	ns	ns	ns	0.595907	ns	ns	ns	ns
Sash1	ns	0.630476	ns	ns	0.595595	ns	ns	ns	ns
Cgnl1	ns	ns	ns	ns	0.593805	ns	ns	ns	ns
Setbp1	ns	ns	ns	ns	0.592353	ns	ns	ns	ns
Klf8	ns	ns	ns	ns	0.591252	ns	ns	ns	ns
Lhfp	ns	ns	ns	ns	0.590501	ns	ns	ns	ns
Igfbp5	ns	ns	ns	ns	0.590458	ns	ns	ns	ns
Six5	ns	ns	ns	ns	0.590128	ns	ns	ns	ns
Emp2	ns	ns	ns	ns	0.586911	ns	ns	ns	ns
Pbld2	ns	ns	ns	ns	-0.587272	ns	ns	ns	ns
Ndrg2	ns	ns	ns	ns	-0.587668	ns	ns	ns	ns
Kbtbd12	ns	ns	ns	ns	-0.590559	ns	ns	ns	ns
Akap1	ns	ns	ns	ns	-0.591589	ns	ns	ns	ns
Lynx1	ns	ns	ns	ns	-0.592352	ns	ns	ns	ns
Prob1	ns	ns	ns	ns	-0.592503	ns	ns	ns	ns
Magix	ns	ns	ns	ns	-0.594699	ns	ns	ns	ns
Zswim7	ns	ns	ns	ns	-0.596209	ns	ns	ns	ns
Acacb	ns	ns	ns	ns	-0.598755	ns	ns	ns	ns
Sorbs1	ns	ns	ns	ns	-0.600306	ns	ns	ns	ns
E2f6	ns	ns	ns	ns	-0.600736	ns	ns	ns	ns
Crhr2	ns	ns	ns	ns	-0.602842	ns	ns	ns	ns
Fam134b	ns	ns	ns	ns	-0.603912	ns	ns	ns	ns
Acad12	ns	ns	ns	ns	-0.605063	ns	ns	ns	ns
Unc45b	ns	ns	ns	ns	-0.606075	ns	ns	ns	ns
Lace1	ns	ns	ns	ns	-0.607991	ns	ns	ns	ns
Hadhb	ns	ns	ns	ns	-0.611686	ns	ns	ns	ns
Cox6a2	ns	ns	ns	ns	-0.612963	ns	ns	ns	ns
Txlnb	ns	ns	ns	ns	-0.617259	ns	ns	ns	ns
Cst6	ns	ns	ns	ns	-0.618783	ns	ns	ns	ns
Srl	ns	ns	ns	ns	-0.619796	ns	ns	ns	ns
Slc25a4	ns	ns	ns	ns	-0.621889	ns	ns	ns	ns
Alpk2	ns	ns	ns	ns	-0.623217	ns	ns	ns	ns
Tdrp	ns	ns	ns	ns	-0.623299	ns	ns	ns	ns
Got1	ns	ns	ns	ns	-0.626263	ns	ns	ns	ns
Pm20d2	ns	ns	ns	ns	-0.633809	ns	ns	ns	ns
2310002L09Rik	ns	ns	ns	ns	-0.634345	ns	ns	ns	ns
St8sia5	ns	ns	ns	ns	-0.636292	ns	ns	ns	ns
Slc38a3	ns	ns	ns	ns	-0.638003	ns	ns	ns	ns
Pfkm	ns	ns	ns	ns	-0.644048	ns	ns	ns	ns
Tmem132b	ns	-0.697726	ns	ns	-0.644425	ns	ns	ns	ns
Lpl	ns	ns	ns	ns	-0.645162	ns	ns	ns	ns
Atp5g1	ns	ns	ns	ns	-0.646912	ns	ns	ns	ns
Gm6981	ns	ns	ns	ns	-0.65008	ns	ns	ns	ns
Slc22a3	ns	ns	ns	ns	-0.650308	ns	ns	ns	ns
Eci1	ns	ns	ns	ns	-0.652797	ns	ns	ns	ns
Tlr12	ns	ns	ns	ns	-0.661697	ns	ns	ns	ns
Mdh1	ns	ns	ns	ns	-0.662276	ns	ns	ns	ns
Fam57b	ns	ns	ns	ns	-0.663214	ns	ns	ns	ns
Mtfp1	ns	ns	ns	ns	-0.665005	ns	ns	ns	ns
B330016D10Rik	ns	ns	ns	ns	-0.671898	ns	ns	ns	ns
Mylk2	ns	ns	ns	ns	-0.67344	ns	ns	ns	ns
Mpc1-ps	ns	ns	ns	ns	-0.673697	ns	ns	ns	ns
Muc3a	ns	ns	ns	ns	-0.680349	ns	ns	ns	ns
3000002C10Rik	ns	ns	ns	ns	-0.680546	ns	ns	ns	ns
Atp1b1	ns	ns	ns	ns	-0.681444	ns	ns	ns	ns
Homer2	ns	ns	ns	ns	-0.684016	ns	ns	ns	ns
Hap1	ns	ns	ns	ns	-0.68981	ns	ns	ns	ns
Rnls	ns	ns	ns	ns	-0.693785	ns	ns	ns	ns
Adssl1	ns	ns	ns	ns	-0.696474	ns	ns	ns	ns
Snhg14	ns	ns	ns	ns	-0.699553	ns	ns	ns	ns
Mgmt	ns	ns	ns	ns	-0.701122	ns	ns	ns	ns
Rbm20	ns	ns	ns	ns	-0.705454	ns	ns	ns	ns
Myot	ns	ns	ns	ns	-0.706897	ns	ns	ns	ns
Usp13	ns	ns	ns	ns	-0.70935	ns	ns	ns	ns
Riiad1	ns	ns	ns	ns	-0.714215	ns	ns	ns	ns
Igfals	ns	ns	ns	ns	-0.728422	ns	ns	ns	ns
Kbtbd13	ns	ns	ns	ns	-0.733138	ns	ns	ns	ns
Atp1a2	ns	ns	ns	ns	-0.734484	ns	ns	ns	ns
Ugp2	ns	ns	ns	ns	-0.740529	ns	ns	ns	ns
Fam13a	-0.669778	ns	ns	ns	-0.740897	ns	ns	ns	ns
Cyp2ab1	ns	ns	ns	ns	-0.745829	ns	ns	ns	ns
Coq8a	ns	ns	ns	ns	-0.75471	ns	ns	ns	ns
Tpm2	ns	ns	ns	ns	-0.761918	ns	ns	ns	ns
Cd300c	ns	ns	ns	ns	-0.769161	-0.807373	ns	ns	ns
Nrap	ns	ns	ns	ns	-0.780033	ns	ns	ns	ns
3425401B19Rik	ns	ns	ns	ns	-0.780916	ns	ns	ns	ns
Asb12	ns	ns	ns	ns	-0.781355	ns	ns	ns	ns
2310014F06Rik	ns	-0.778393	ns	ns	-0.79852	ns	ns	ns	ns
Cpt1b	ns	ns	ns	ns	-0.799917	ns	ns	ns	ns
Kcna7	ns	ns	ns	ns	-0.802821	ns	ns	ns	ns
Hbb-bs	ns	ns	ns	ns	-0.807468	ns	ns	ns	ns
Atcayos	ns	ns	ns	ns	-0.807699	ns	ns	ns	ns
Cacna2d4	ns	ns	ns	ns	-0.831311	ns	ns	ns	ns
Lmod3	ns	ns	ns	ns	-0.833864	ns	ns	ns	ns
1810044D09Rik	ns	ns	ns	ns	-0.83775	ns	ns	ns	ns
Mreg	ns	ns	ns	ns	-0.839917	ns	ns	ns	ns
Lmcd1	ns	ns	ns	ns	-0.846719	ns	ns	ns	ns
Snph	ns	ns	ns	ns	-0.869651	ns	ns	ns	ns
A630001O12Rik	ns	ns	ns	ns	-0.871234	ns	ns	ns	ns
Alpk3	ns	ns	ns	ns	-0.872591	ns	ns	ns	ns
Hsd17b14	ns	ns	ns	ns	-0.874734	ns	ns	ns	ns
Yipf7	ns	ns	ns	ns	-0.876106	ns	ns	ns	ns
Ano4	ns	ns	ns	ns	-0.891669	ns	ns	ns	ns
Fhl1	ns	ns	ns	ns	-0.892729	ns	ns	ns	ns
Slc47a1	-0.613173	ns	ns	ns	-0.904781	ns	ns	ns	ns
Fndc5	ns	ns	ns	ns	-0.912897	ns	ns	ns	ns
Lingo3	ns	ns	ns	ns	-0.920963	ns	ns	ns	ns
Cyp2c44	ns	ns	ns	ns	-0.938574	ns	ns	ns	ns
Cnksr2	ns	ns	ns	ns	-0.942164	ns	ns	ns	ns
Coq10a	ns	ns	ns	ns	-0.951633	ns	ns	ns	ns
Fabp3	ns	ns	ns	ns	-0.957639	ns	ns	ns	ns
Plet1os	ns	ns	ns	ns	-0.967432	ns	ns	ns	ns
Zpbp2	ns	ns	ns	ns	-0.98626	ns	ns	ns	ns
Dusp26	ns	ns	ns	ns	-1.00471	ns	ns	ns	ns
Ldhb	ns	ns	ns	ns	-1.00698	ns	ns	ns	ns
Ppara	-0.921728	ns	ns	ns	-1.02863	ns	ns	ns	ns
Npy	ns	ns	ns	ns	-1.04136	ns	ns	ns	ns
Hspa1l	ns	ns	ns	ns	-1.04698	ns	ns	ns	ns
Pemt	ns	ns	ns	ns	-1.04741	ns	ns	ns	ns
Klk1	ns	ns	ns	ns	-1.05342	ns	ns	ns	ns
Nos1	ns	ns	ns	ns	-1.05683	ns	ns	ns	ns
Gm6498	ns	ns	ns	ns	-1.05846	ns	ns	ns	ns
Gjb2	ns	ns	ns	ns	-1.09931	ns	ns	ns	ns
Actn2	ns	ns	ns	ns	-1.12999	ns	ns	ns	ns
Lingo4	ns	ns	ns	ns	-1.22712	ns	ns	ns	ns
Adrb3	ns	ns	ns	ns	-1.28042	ns	ns	ns	ns
Grm8	ns	ns	ns	ns	-1.30891	ns	ns	ns	ns
Tnnt1	ns	ns	ns	ns	-1.31899	ns	ns	ns	ns
Kcnu1	ns	ns	ns	ns	-1.32264	ns	ns	ns	ns
Smtnl1	ns	ns	ns	ns	-1.34393	ns	ns	ns	ns
Esrrb	ns	-0.843003	ns	ns	-1.36064	ns	ns	ns	ns
Rnf212	ns	ns	ns	ns	-1.43152	ns	ns	ns	ns
Luzp2	ns	ns	ns	ns	-1.46672	ns	ns	ns	ns
Gm5420	ns	ns	ns	ns	-1.51244	ns	ns	ns	ns
Klhl34	ns	-0.835102	ns	ns	-1.51363	ns	ns	ns	ns
Myh2	ns	ns	ns	ns	-1.5849	ns	ns	ns	ns
Lrrc19	ns	ns	ns	ns	-1.5977	ns	ns	ns	ns
Ighv2-9-1	ns	ns	ns	ns	-1.61942	ns	ns	ns	ns
Myoz2	ns	ns	ns	ns	-1.62076	ns	ns	ns	ns
Tnnc1	ns	ns	ns	ns	-1.67532	ns	ns	ns	ns
Gm19410	-2.27492	ns	ns	ns	-1.67608	ns	ns	ns	ns
Ankrd2	ns	ns	ns	ns	-1.6954	ns	ns	ns	ns
BC002163	ns	ns	ns	ns	-1.76806	ns	ns	ns	ns
Tnni1	ns	ns	ns	ns	-1.77275	ns	ns	ns	ns
4933415F23Rik	ns	ns	ns	ns	-1.90328	ns	ns	ns	ns
Hist1h3d	ns	ns	ns	ns	-2.13402	ns	ns	ns	ns
Gm8909	ns	ns	ns	ns	-2.27526	ns	ns	ns	ns
Gm14719	ns	ns	ns	ns	-2.50005	ns	ns	ns	ns
Lrrc52	-2.03149	ns	ns	ns	-2.57553	ns	ns	ns	ns
Ighv2-3	ns	ns	ns	ns	-2.58579	ns	ns	ns	ns
4930479D17Rik	ns	ns	ns	ns	-2.93299	ns	ns	ns	ns
Mef2b	ns	ns	ns	ns	-3.06511	ns	ns	ns	ns
Gm9696	ns	ns	ns	ns	-3.46437	ns	ns	ns	ns
Mir146b	ns	ns	ns	ns	-3.65683	ns	ns	ns	ns
Nefm	ns	ns	ns	3.88693	ns	ns	ns	ns	ns
6030466F02Rik	ns	ns	ns	3.73001	ns	ns	ns	ns	ns
Dbx2	ns	ns	ns	3.68417	ns	ns	ns	ns	ns
Kcnk7	ns	ns	ns	3.26101	ns	ns	ns	ns	ns
Gm16010	ns	ns	ns	2.96479	ns	ns	ns	ns	ns
Gpr82	ns	ns	ns	2.7978	ns	ns	ns	ns	ns
Spint1	1.95789	ns	ns	2.51628	1.97261	2.73551	ns	ns	ns
Nkain2	ns	ns	ns	2.34764	ns	ns	ns	ns	ns
Cda	ns	ns	ns	2.29867	1.51227	ns	ns	ns	ns
Fgl1	ns	ns	ns	2.23285	ns	ns	ns	ns	ns
Crocc2	1.94179	ns	ns	2.21626	1.61773	ns	ns	ns	ns
Psg17	ns	ns	ns	2.2162	ns	ns	ns	ns	ns
Gm590	ns	ns	ns	2.11427	ns	ns	ns	ns	ns
Elfn1	ns	ns	ns	2.09417	1.40226	ns	ns	ns	ns
Serpina3m	2.53412	ns	ns	2.09244	ns	ns	ns	ns	ns
Spata33	ns	ns	ns	2.08324	ns	ns	ns	ns	ns
Slc7a3	ns	ns	ns	2.04439	ns	ns	ns	ns	ns
Apol9a	ns	2.80644	ns	1.98428	ns	ns	ns	ns	ns
Elf3	ns	ns	ns	1.94765	ns	ns	ns	ns	ns
Prune2	1.47317	0.777842	ns	1.93723	0.672395	ns	ns	ns	ns
B930082K07Rik	ns	ns	ns	1.92369	ns	ns	ns	ns	ns
Klrb1b	ns	ns	ns	1.90857	ns	ns	ns	ns	ns
Vsig8	ns	ns	ns	1.89732	ns	ns	ns	ns	ns
Cntn1	ns	ns	ns	1.8961	ns	ns	ns	ns	ns
D030025P21Rik	ns	ns	ns	1.83517	ns	ns	ns	ns	ns
Isl1	ns	ns	ns	1.83517	ns	3.26463	ns	ns	ns
Erc2	ns	ns	ns	1.77449	ns	ns	ns	ns	ns
Krt19	ns	ns	ns	1.73196	ns	ns	ns	ns	ns
Tppp2	ns	ns	ns	1.68227	ns	ns	ns	ns	ns
Mchr1	ns	ns	ns	1.62227	ns	ns	ns	ns	ns
Gpr85	ns	ns	ns	1.57272	ns	ns	ns	ns	ns
Mal2	ns	ns	ns	1.57215	ns	ns	ns	ns	ns
Tmem95	ns	ns	ns	1.55947	ns	ns	ns	ns	ns
Apol9b	ns	ns	ns	1.54861	ns	ns	ns	ns	ns
Pcsk9	ns	ns	ns	1.54497	ns	ns	ns	ns	ns
Gm765	ns	2.44381	ns	1.54435	1.84863	ns	ns	ns	ns
Pde6a	ns	ns	ns	1.52882	ns	ns	ns	ns	ns
Ptprq	ns	ns	ns	1.51152	ns	ns	ns	ns	ns
4930544D05Rik	ns	ns	ns	1.50998	ns	ns	ns	ns	ns
Ptrh1	ns	ns	ns	1.50328	1.06557	ns	ns	ns	ns
Gm6623	ns	ns	ns	1.47742	ns	ns	ns	ns	ns
Gm5086	ns	ns	ns	1.44122	ns	ns	ns	ns	ns
Wnt2	2.2971	ns	ns	1.41792	1.66894	ns	ns	ns	ns
Hspb7	ns	ns	ns	1.41595	-1.11601	ns	ns	ns	ns
Pcdhac2	ns	ns	ns	1.41197	ns	ns	ns	ns	ns
Tbx1	ns	ns	ns	1.38486	ns	ns	ns	ns	ns
2410021H03Rik	ns	ns	ns	1.36344	ns	ns	ns	ns	ns
Sh3rf2	ns	ns	ns	1.32335	ns	ns	ns	ns	ns
Plin5	ns	ns	ns	1.30875	ns	ns	ns	ns	ns
Nol3	ns	ns	ns	1.293	ns	ns	ns	ns	ns
Msx1	ns	ns	ns	1.28287	ns	ns	ns	ns	ns
1700024P16Rik	ns	ns	ns	1.27755	ns	ns	ns	ns	ns
Dhh	ns	ns	ns	1.27385	ns	ns	ns	ns	ns
Mss51	ns	ns	ns	1.27025	ns	ns	ns	ns	ns
Tnfsf9	ns	ns	ns	1.26818	ns	ns	ns	ns	ns
Fa2h	ns	ns	ns	1.26676	ns	ns	ns	ns	ns
Katnal2	ns	ns	ns	1.25418	ns	ns	ns	ns	ns
Hmgcs2	-0.647156	ns	ns	1.25234	ns	ns	ns	ns	ns
Nrg3	ns	ns	ns	1.2512	ns	ns	ns	ns	ns
Nog	1.59919	ns	ns	1.25086	ns	ns	ns	ns	ns
Ms4a4a	0.814752	0.773821	ns	1.24803	0.598344	ns	ns	ns	ns
B930059L03Rik	ns	ns	ns	1.23991	ns	ns	ns	ns	ns
1810062G17Rik	ns	ns	ns	1.23379	ns	ns	ns	ns	ns
Ablim2	ns	ns	ns	1.22617	ns	ns	ns	ns	ns
Nuggc	ns	ns	ns	1.22054	ns	ns	ns	ns	ns
Gal	ns	ns	ns	1.2178	ns	ns	ns	ns	ns
Arhgap22	ns	1.38124	ns	1.20747	1.00448	ns	ns	ns	ns
Rab7b	ns	0.586574	ns	1.1937	ns	ns	ns	ns	ns
Gm19691	ns	ns	ns	1.17851	1.09384	ns	ns	ns	ns
A930007I19Rik	ns	ns	ns	1.17375	ns	ns	ns	ns	ns
Hcn2	ns	ns	ns	1.17295	ns	ns	ns	ns	ns
Tmem37	ns	ns	ns	1.16761	ns	ns	ns	ns	ns
Lca5l	ns	ns	ns	1.16545	ns	ns	ns	ns	ns
Art5	ns	ns	ns	1.16313	ns	ns	ns	ns	ns
4930465K10Rik	ns	ns	ns	1.16309	ns	ns	ns	ns	ns
Cbr2	0.634291	ns	ns	1.15872	ns	ns	ns	ns	ns
Ulk4	ns	ns	ns	1.14614	1.88218	ns	ns	ns	ns
Tyro3	ns	ns	ns	1.14185	0.766823	ns	ns	ns	ns
5031425F14Rik	ns	ns	ns	1.13783	ns	ns	ns	ns	ns
Mir133a-2	ns	ns	ns	1.12769	ns	ns	ns	ns	ns
Cd300ld3	ns	ns	ns	1.1272	ns	ns	ns	ns	ns
S100a4	0.736405	0.95599	ns	1.12556	0.632436	ns	ns	ns	ns
Noxred1	ns	ns	ns	1.12442	ns	ns	ns	ns	ns
Myh1	ns	ns	ns	1.12414	-0.657236	ns	ns	ns	ns
Hsd11b2	ns	ns	ns	1.11699	ns	ns	ns	ns	ns
Pcdhga12	ns	ns	ns	1.10787	ns	ns	ns	ns	ns
Col28a1	ns	ns	ns	1.10121	ns	ns	ns	ns	ns
Prr7	ns	ns	ns	1.09693	ns	ns	ns	ns	ns
Mal	ns	ns	ns	1.08492	ns	ns	ns	ns	ns
2810459M11Rik	ns	ns	ns	1.07111	ns	ns	ns	ns	ns
Lrrc18	ns	ns	ns	1.05467	ns	ns	ns	ns	ns
Myh14	ns	ns	ns	1.0504	ns	ns	ns	ns	ns
Kcnc4	0.665545	ns	ns	1.05017	ns	ns	ns	ns	ns
Layn	0.716973	ns	ns	1.04904	0.770668	ns	ns	ns	ns
Mpz	ns	ns	ns	1.04212	ns	ns	ns	ns	ns
Nlrp1c-ps	ns	ns	ns	1.0355	ns	ns	ns	ns	ns
Cd300c2	ns	ns	ns	1.03216	ns	ns	ns	ns	ns
Cryab	ns	ns	ns	1.03057	-0.788604	ns	ns	ns	ns
Myh13	ns	ns	ns	1.02475	ns	ns	ns	ns	ns
Mamstr	ns	ns	ns	1.01669	ns	ns	ns	ns	ns
C1qb	ns	ns	ns	1.01516	ns	ns	ns	ns	ns
Sntg2	ns	ns	ns	0.999583	1.40146	ns	ns	ns	ns
Coro6	ns	ns	ns	0.993414	ns	ns	ns	ns	ns
Gprc5b	0.757528	0.66212	ns	0.990932	ns	ns	ns	ns	ns
Fgf2	1.03556	ns	ns	0.985326	ns	ns	ns	ns	ns
Ildr2	ns	ns	ns	0.984879	0.723693	ns	ns	ns	ns
Atp9a	ns	ns	ns	0.984053	ns	ns	ns	ns	ns
Gm11517	ns	ns	ns	0.968651	ns	ns	ns	ns	ns
Wfdc17	ns	ns	ns	0.966084	ns	ns	ns	ns	ns
3300005D01Rik	ns	ns	ns	0.965206	ns	ns	ns	ns	ns
Cyp2r1	ns	ns	ns	0.952268	ns	ns	ns	ns	ns
Gbx2	ns	ns	ns	0.946372	ns	ns	ns	ns	ns
1110065P20Rik	ns	ns	ns	0.946268	ns	ns	ns	ns	ns
Calml4	ns	ns	0.678232	0.945844	0.77505	ns	ns	ns	ns
Cysltr1	ns	ns	ns	0.945566	ns	ns	ns	ns	ns
Kcnk13	1.06142	ns	ns	0.944642	ns	ns	ns	ns	ns
Pgpep1l	ns	ns	ns	0.938719	ns	ns	ns	ns	ns
Ednrb	0.585319	ns	ns	0.937351	ns	ns	ns	ns	ns
Rab11fip5	ns	ns	ns	0.936703	ns	ns	ns	ns	ns
Myh7b	ns	ns	ns	0.9251	ns	ns	ns	ns	ns
Slc13a3	ns	ns	ns	0.923053	ns	ns	ns	ns	ns
Meox2	ns	1.02166	ns	0.918794	0.732399	0.673771	ns	ns	ns
2610203C22Rik	ns	ns	ns	0.9071	ns	ns	ns	ns	ns
Ctss	0.638347	ns	ns	0.904753	ns	ns	ns	ns	ns
Fam13c	ns	ns	ns	0.890563	ns	ns	ns	ns	ns
Musk	ns	ns	ns	0.889468	ns	ns	ns	ns	ns
Dusp13	ns	ns	ns	0.884665	ns	ns	ns	ns	ns
Pltp	ns	ns	ns	0.87016	ns	ns	ns	ns	ns
2810433D01Rik	ns	ns	ns	0.867526	ns	ns	ns	ns	ns
E130012A19Rik	ns	ns	ns	0.857302	ns	ns	ns	ns	ns
Ahr	ns	0.668208	ns	0.855035	ns	ns	ns	ns	ns
Zfp458	ns	ns	ns	0.850609	ns	ns	ns	ns	ns
Tenm2	ns	ns	ns	0.850337	ns	ns	ns	ns	ns
Mnda	0.878767	ns	ns	0.850029	ns	ns	ns	ns	ns
Igf2bp2	ns	ns	ns	0.847015	ns	ns	ns	ns	ns
AU023762	ns	ns	ns	0.842827	ns	ns	ns	ns	ns
Pcdhga11	ns	ns	0.896063	0.839782	0.927239	ns	ns	ns	ns
Trim72	ns	ns	ns	0.839527	ns	ns	ns	ns	ns
Adgre1	ns	ns	ns	0.837444	ns	ns	ns	ns	ns
Apoe	ns	ns	ns	0.8364	ns	ns	ns	ns	ns
Hoxa11	ns	ns	ns	0.833675	0.877386	ns	ns	ns	ns
Sh3gl2	ns	1.31252	ns	0.831173	ns	ns	ns	ns	ns
Dse	ns	0.653774	ns	0.830845	ns	ns	ns	ns	ns
Rsph3b	ns	ns	ns	0.825842	ns	ns	ns	ns	ns
Mxra7	ns	0.917002	0.678806	0.825561	0.894371	0.624516	ns	ns	ns
Akap5	ns	ns	ns	0.825399	ns	ns	ns	ns	ns
Atf3	ns	ns	ns	0.824368	ns	ns	ns	ns	ns
Tmem106a	ns	0.597857	ns	0.816246	ns	ns	ns	ns	ns
Cacng1	ns	ns	ns	0.814705	ns	ns	ns	ns	ns
Chst14	ns	ns	ns	0.806772	0.644931	ns	ns	ns	ns
Amotl2	ns	ns	ns	0.804826	0.643213	ns	ns	ns	ns
Nr2f6	ns	ns	ns	0.804124	ns	ns	ns	ns	ns
Sox10	ns	ns	ns	0.802019	ns	ns	ns	ns	ns
Phlda3	ns	ns	ns	0.799931	ns	ns	ns	ns	ns
Abcb1b	ns	ns	ns	0.796948	ns	ns	ns	ns	ns
Mb	ns	ns	ns	0.796771	-1.01169	ns	ns	ns	ns
Cacna1d	ns	ns	ns	0.795985	ns	ns	ns	ns	ns
Cx3cr1	0.832492	ns	ns	0.791935	ns	ns	ns	ns	ns
Itgb5	ns	ns	ns	0.789793	ns	ns	ns	ns	ns
A930007A09Rik	ns	ns	ns	0.788168	0.863998	ns	ns	ns	ns
Pax9	ns	ns	ns	0.786349	0.962283	ns	ns	ns	ns
Tmem144	ns	ns	ns	0.783769	ns	ns	ns	ns	ns
Raver2	ns	ns	ns	0.780475	ns	ns	ns	ns	ns
Sgcb	ns	ns	ns	0.779865	ns	ns	ns	ns	ns
Rasgef1b	ns	0.806611	ns	0.77773	ns	ns	ns	ns	ns
Casp12	0.715698	ns	ns	0.777126	ns	ns	ns	ns	ns
Rassf9	ns	ns	ns	0.774967	ns	ns	ns	ns	ns
Hipk4	ns	ns	ns	0.773763	ns	ns	ns	ns	ns
Sync	ns	ns	ns	0.771821	ns	ns	ns	ns	ns
Plec	ns	ns	ns	0.768688	ns	ns	ns	ns	ns
Mybpc1	ns	ns	ns	0.767373	ns	ns	ns	ns	ns
Trp63	ns	ns	ns	0.763512	ns	ns	ns	ns	ns
Adgb	ns	ns	ns	0.762143	ns	ns	ns	ns	ns
Cep126	ns	ns	ns	0.756625	ns	ns	ns	ns	ns
Pcdhb16	ns	ns	ns	0.755815	ns	ns	ns	ns	ns
Asb2	ns	ns	ns	0.755527	-0.663942	ns	ns	ns	ns
Myf6	ns	ns	ns	0.751658	ns	ns	ns	ns	ns
Pcdhgb5	ns	ns	ns	0.750856	ns	ns	ns	ns	ns
Ctsc	0.612018	ns	ns	0.750698	ns	ns	ns	ns	ns
Serinc2	ns	ns	ns	0.749432	ns	ns	ns	ns	ns
Slamf9	ns	ns	ns	0.748787	ns	ns	ns	ns	ns
Gpr183	ns	ns	ns	0.748157	ns	ns	ns	ns	ns
Mapre3	ns	ns	ns	0.740179	ns	ns	ns	ns	ns
Folr2	0.799248	1.03665	ns	0.738522	0.710496	0.682287	ns	ns	ns
Rps6ka4	ns	ns	ns	0.735598	ns	ns	ns	ns	ns
Map9	ns	ns	ns	0.730641	ns	ns	ns	ns	ns
Rnase4	ns	0.669851	ns	0.729262	0.774001	0.696162	ns	ns	ns
Krt10	ns	ns	ns	0.725654	ns	ns	ns	ns	ns
Ang	ns	ns	ns	0.724722	ns	ns	ns	ns	ns
Ccl28	ns	ns	ns	0.721845	ns	ns	ns	ns	ns
Pex13	ns	ns	ns	0.720372	ns	ns	ns	ns	ns
Lpxn	ns	ns	ns	0.719236	ns	ns	ns	ns	ns
Fads3	ns	ns	ns	0.716149	ns	ns	ns	ns	ns
Rusc2	ns	ns	ns	0.711452	ns	ns	ns	ns	ns
Zfp423	ns	ns	ns	0.71118	0.756465	ns	ns	ns	ns
Ms4a4d	ns	ns	ns	0.705713	ns	ns	ns	ns	ns
Gm10560	ns	ns	ns	0.70513	ns	ns	ns	ns	ns
Fbxw10	ns	ns	ns	0.704745	ns	ns	ns	ns	ns
Mamld1	ns	ns	ns	0.704658	ns	ns	ns	ns	ns
Eps8	0.79336	0.708369	ns	0.703355	ns	ns	ns	ns	ns
Rgma	ns	ns	ns	0.702549	ns	ns	ns	ns	ns
Serpinb6a	ns	ns	ns	0.701534	ns	ns	ns	ns	ns
Pid1	ns	ns	ns	0.699577	ns	ns	ns	ns	ns
Gatsl3	ns	0.85475	ns	0.698788	ns	ns	ns	ns	ns
Filip1	ns	ns	ns	0.694412	ns	ns	ns	ns	ns
Tmem100	0.97293	ns	ns	0.689681	ns	ns	ns	ns	ns
Pcbp4	ns	ns	ns	0.689409	ns	ns	ns	ns	ns
Jun	ns	ns	ns	0.688057	ns	ns	ns	ns	ns
Ubtd1	ns	ns	ns	0.685407	ns	ns	ns	ns	ns
Ucp3	ns	ns	ns	0.683687	ns	ns	ns	ns	ns
Tpd52l1	ns	ns	ns	0.681092	-0.58758	ns	ns	ns	ns
Pomgnt1	ns	ns	ns	0.680653	ns	ns	ns	ns	ns
Cygb	ns	0.629368	ns	0.679958	ns	0.6236	ns	ns	ns
Irf2bpl	ns	ns	ns	0.678753	ns	ns	ns	ns	ns
Efna2	ns	ns	ns	0.678337	ns	ns	ns	ns	ns
Rnf217	ns	ns	ns	0.678039	ns	ns	ns	ns	ns
C1qa	ns	ns	ns	0.674172	ns	ns	ns	ns	ns
42988	ns	ns	ns	0.673942	ns	ns	ns	ns	ns
Cyr61	ns	ns	ns	0.673447	0.787199	ns	ns	ns	ns
Cmklr1	ns	ns	ns	0.672744	ns	ns	ns	ns	ns
Adgrd1	ns	ns	ns	0.671728	0.679827	ns	ns	ns	ns
Srxn1	ns	ns	ns	0.671381	ns	ns	ns	ns	ns
Rbfox1	ns	ns	ns	0.66947	ns	ns	ns	ns	ns
Dnaaf3	ns	ns	ns	0.669004	ns	ns	ns	ns	ns
Kdelr2	ns	ns	ns	0.667752	ns	ns	ns	ns	ns
Ccl19	ns	ns	ns	0.666976	ns	ns	ns	ns	ns
Abcc3	ns	ns	ns	0.665949	ns	ns	ns	ns	ns
Pex11g	ns	ns	ns	0.665905	ns	ns	ns	ns	ns
C1qc	ns	ns	ns	0.665062	ns	ns	ns	ns	ns
Sigmar1	ns	ns	ns	0.664555	ns	ns	ns	ns	ns
Dpysl3	ns	ns	ns	0.66212	0.675932	ns	ns	ns	ns
Acvr2a	ns	ns	ns	0.660745	ns	ns	ns	ns	ns
Tspan4	ns	ns	ns	0.660602	ns	ns	ns	ns	ns
Mllt11	ns	ns	ns	0.66017	ns	ns	ns	ns	ns
Sgk1	ns	ns	ns	0.658525	ns	ns	ns	ns	ns
Ptrf	ns	ns	ns	0.656185	ns	ns	ns	ns	ns
Depdc7	ns	ns	ns	0.654111	ns	ns	ns	ns	ns
Cldn19	ns	ns	ns	0.653468	ns	ns	ns	ns	ns
Gm4841	ns	ns	ns	0.653423	ns	ns	ns	ns	ns
Syt11	ns	ns	ns	0.653262	ns	ns	ns	ns	ns
Myom3	ns	ns	ns	0.65308	-0.686978	ns	ns	ns	ns
Trim47	ns	0.62028	ns	0.651007	1.02884	0.841933	ns	ns	ns
Nmrk1	ns	ns	ns	0.65076	ns	ns	ns	ns	ns
Prx	ns	ns	ns	0.649198	ns	ns	ns	ns	ns
2310009B15Rik	ns	ns	ns	0.648905	ns	ns	ns	ns	ns
Snx24	ns	ns	ns	0.647873	ns	ns	ns	ns	ns
Pea15a	ns	ns	ns	0.643097	ns	ns	ns	ns	ns
Slc35f5	ns	ns	ns	0.642615	ns	ns	ns	ns	ns
Dnajc25	ns	ns	ns	0.642474	ns	ns	ns	ns	ns
Hoxa4	ns	ns	ns	0.640848	ns	ns	ns	ns	ns
Ms4a6b	ns	ns	ns	0.640438	ns	ns	ns	ns	ns
Ksr1	ns	ns	ns	0.639963	ns	ns	ns	ns	ns
Ipo13	ns	ns	ns	0.639924	ns	ns	ns	ns	ns
Itgae	ns	ns	ns	0.637337	ns	ns	ns	ns	ns
Cma1	ns	ns	ns	0.6358	ns	ns	ns	ns	ns
Sardh	ns	ns	ns	0.632982	ns	ns	ns	ns	ns
Pla2r1	ns	ns	ns	0.632542	ns	ns	ns	ns	ns
Arl6	ns	ns	ns	0.631946	ns	ns	ns	ns	ns
Plekhh3	ns	ns	ns	0.631915	ns	ns	ns	ns	ns
Evc	ns	ns	ns	0.631801	ns	ns	ns	ns	ns
Mvp	ns	ns	ns	0.629674	ns	ns	ns	ns	ns
Pcdhgb6	ns	ns	ns	0.628706	0.751451	ns	ns	ns	ns
Kcnb1	ns	ns	ns	0.62655	ns	ns	ns	ns	ns
Flrt2	ns	ns	ns	0.625544	0.644053	ns	ns	ns	ns
Prrg1	ns	ns	ns	0.624557	ns	ns	ns	ns	ns
Ctnnd2	ns	ns	ns	0.622578	ns	ns	ns	ns	ns
Cubn	ns	ns	ns	0.622533	ns	ns	ns	ns	ns
Tnfrsf22	ns	ns	ns	0.62068	ns	ns	ns	ns	ns
Evc2	ns	ns	ns	0.62059	ns	ns	ns	ns	ns
Ecm1	ns	1.26531	0.688515	0.617355	1.12007	0.727918	ns	ns	ns
Ebpl	ns	ns	ns	0.615626	ns	ns	ns	ns	ns
Fkbp1a	ns	ns	ns	0.612372	ns	ns	ns	ns	ns
Enc1	0.663881	ns	ns	0.61234	ns	ns	ns	ns	ns
Pros1	ns	ns	ns	0.610947	ns	ns	ns	ns	ns
Akap6	ns	ns	ns	0.610684	ns	ns	ns	ns	ns
Adamtsl4	ns	1.00682	ns	0.610305	0.68268	ns	ns	ns	ns
H2-Eb1	ns	ns	ns	0.6065	ns	ns	ns	ns	ns
Slc1a7	ns	ns	ns	0.605484	ns	ns	ns	ns	ns
AI607873	ns	ns	ns	0.604992	ns	ns	ns	ns	ns
Traf1	ns	ns	ns	0.604155	ns	ns	ns	ns	ns
Myo18b	ns	ns	ns	0.602419	ns	ns	ns	ns	ns
Fam81a	ns	1.00552	ns	0.602376	ns	ns	ns	ns	ns
Tnfrsf11a	0.694992	ns	ns	0.60203	ns	ns	ns	ns	ns
Ank2	ns	ns	ns	0.601374	ns	ns	ns	ns	ns
Gas6	ns	ns	ns	0.60071	ns	ns	ns	ns	ns
Cltb	ns	ns	ns	0.599496	ns	ns	ns	ns	ns
Ipo4	ns	ns	ns	0.598925	ns	ns	ns	ns	ns
Capn2	ns	ns	ns	0.597753	ns	ns	ns	ns	ns
Hspb6	ns	ns	ns	0.596848	-0.918952	ns	ns	ns	ns
Hspb8	ns	ns	ns	0.596824	ns	ns	ns	ns	ns
Gas8	ns	ns	ns	0.596593	ns	ns	ns	ns	ns
P2rx5	ns	ns	ns	0.59614	ns	ns	ns	ns	ns
Pdp1	ns	ns	ns	0.59533	ns	ns	ns	ns	ns
Tulp3	ns	ns	ns	0.595232	ns	ns	ns	ns	ns
Tram2	0.684604	ns	ns	0.593723	0.646881	ns	ns	ns	ns
Ano5	ns	ns	ns	0.592604	ns	ns	ns	ns	ns
Klhl41	ns	ns	ns	0.592045	ns	ns	ns	ns	ns
Tbx3	ns	ns	ns	0.591827	ns	ns	ns	ns	ns
Tceal5	ns	ns	ns	0.589935	ns	ns	ns	ns	ns
Sccpdh	ns	ns	ns	0.589924	ns	ns	ns	ns	ns
Rapsn	ns	ns	ns	0.589702	ns	ns	ns	ns	ns
Ddt	ns	ns	ns	0.588928	ns	ns	ns	ns	ns
Yif1b	ns	ns	ns	0.58887	ns	ns	ns	ns	ns
Anxa6	ns	ns	ns	0.586754	ns	ns	ns	ns	ns
Map4	ns	ns	ns	0.585583	ns	ns	ns	ns	ns
Hspb2	ns	ns	ns	0.585388	ns	ns	ns	ns	ns
Fbp1	ns	ns	ns	-0.585972	ns	ns	ns	ns	ns
Cntn2	ns	ns	ns	-0.586313	ns	ns	ns	ns	ns
5830416I19Rik	ns	ns	ns	-0.587849	ns	ns	ns	ns	ns
Chn1	ns	ns	ns	-0.588567	ns	ns	ns	ns	ns
Gm19299	ns	ns	ns	-0.588681	ns	ns	ns	ns	ns
Abcb10	ns	ns	ns	-0.588774	ns	ns	ns	ns	ns
Acss1	ns	ns	ns	-0.589858	ns	ns	ns	ns	ns
Zcwpw1	ns	ns	ns	-0.590309	ns	ns	ns	ns	ns
Il1a	ns	ns	ns	-0.59035	ns	ns	ns	ns	ns
Dmc1	ns	ns	ns	-0.592423	ns	ns	ns	ns	ns
1110034G24Rik	ns	ns	ns	-0.592689	ns	ns	ns	ns	ns
Mrm1	ns	ns	ns	-0.592732	ns	ns	ns	ns	ns
Mapk13	ns	ns	ns	-0.592795	ns	ns	ns	ns	ns
Bpgm	ns	ns	ns	-0.593804	ns	ns	ns	ns	ns
Ube2t	ns	ns	ns	-0.594321	ns	ns	ns	ns	ns
Nrep	ns	ns	ns	-0.594346	ns	ns	ns	ns	ns
Ackr4	ns	ns	ns	-0.594612	ns	ns	ns	ns	ns
Acaca	ns	ns	ns	-0.595129	ns	ns	ns	ns	ns
Tmem181c-ps	ns	ns	ns	-0.596867	ns	ns	ns	ns	ns
Eme1	ns	ns	ns	-0.597813	ns	ns	ns	ns	ns
Mepe	ns	ns	ns	-0.598891	ns	ns	ns	ns	ns
Vdr	ns	ns	ns	-0.600018	ns	ns	ns	ns	ns
Pilrb2	ns	ns	ns	-0.601864	ns	ns	ns	ns	ns
Cpz	ns	ns	ns	-0.602403	ns	ns	ns	ns	ns
E2f8	ns	ns	ns	-0.603752	ns	ns	ns	ns	ns
Gm15663	ns	ns	ns	-0.604503	ns	ns	ns	ns	ns
Mzb1	ns	ns	ns	-0.604693	ns	ns	ns	ns	ns
Ms4a3	ns	ns	ns	-0.605361	ns	ns	ns	ns	ns
Dbhos	ns	ns	ns	-0.605443	ns	ns	ns	ns	ns
Lrr1	ns	ns	ns	-0.605623	ns	ns	ns	ns	ns
Ly75	ns	ns	ns	-0.606471	ns	ns	ns	ns	ns
Sh2d2a	ns	ns	ns	-0.606975	ns	ns	ns	ns	ns
Mst1r	ns	ns	ns	-0.609349	ns	ns	ns	ns	ns
Mns1	ns	ns	ns	-0.609897	ns	ns	ns	ns	ns
Alad	ns	ns	ns	-0.61118	ns	ns	ns	ns	ns
Ermap	ns	ns	ns	-0.611512	ns	ns	ns	ns	ns
Fcna	ns	ns	ns	-0.612715	ns	ns	ns	ns	ns
Sntb1	ns	ns	ns	-0.613001	ns	ns	ns	ns	ns
Urod	ns	ns	ns	-0.616317	ns	ns	ns	ns	ns
P2rx1	ns	ns	ns	-0.616417	ns	ns	ns	ns	ns
Spn	ns	ns	ns	-0.618409	ns	ns	ns	ns	ns
Kctd14	ns	ns	ns	-0.618866	ns	ns	ns	ns	ns
Tnfsf13b	ns	ns	ns	-0.61914	ns	ns	ns	ns	ns
Rpia	ns	ns	ns	-0.61977	ns	ns	ns	ns	ns
Sec14l2	ns	ns	ns	-0.621109	ns	ns	ns	ns	ns
9830107B12Rik	ns	ns	ns	-0.621699	ns	ns	ns	ns	ns
Fn3krp	ns	ns	ns	-0.623042	ns	ns	ns	ns	ns
Mboat2	ns	ns	ns	-0.623864	ns	ns	ns	ns	ns
Gm9895	ns	ns	ns	-0.624431	ns	ns	ns	ns	ns
Gfap	ns	ns	ns	-0.624467	ns	ns	ns	ns	ns
Tm4sf19	ns	ns	ns	-0.624983	ns	ns	ns	ns	ns
Tmem86b	ns	ns	ns	-0.626303	ns	ns	ns	ns	ns
Fcrl1	ns	ns	ns	-0.627185	ns	ns	ns	ns	ns
Slc25a53	ns	ns	ns	-0.627283	ns	ns	ns	ns	ns
Tmem40	ns	ns	ns	-0.627943	ns	ns	ns	ns	ns
Tfr2	ns	ns	ns	-0.628659	ns	ns	ns	ns	ns
Prom1	ns	ns	ns	-0.629227	ns	ns	ns	ns	ns
Mkrn1	ns	ns	ns	-0.631855	ns	ns	ns	ns	ns
Traf3ip3	ns	ns	ns	-0.632309	ns	ns	ns	ns	ns
Slpi	ns	ns	ns	-0.63273	ns	ns	ns	ns	ns
Mrap2	ns	ns	ns	-0.633608	ns	ns	ns	ns	ns
Sbk2	-0.738179	-0.623747	ns	-0.633669	-1.03034	ns	ns	ns	ns
Panx3	ns	ns	ns	-0.634004	ns	ns	ns	ns	ns
Cmpk2	ns	ns	ns	-0.634746	ns	ns	ns	ns	ns
Tacstd2	ns	ns	ns	-0.635142	ns	ns	ns	ns	ns
Ccdc170	ns	ns	ns	-0.635264	ns	ns	ns	ns	ns
9630013D21Rik	ns	ns	ns	-0.635422	ns	ns	ns	ns	ns
Smim6	ns	ns	ns	-0.63781	ns	ns	ns	ns	ns
Rgs9bp	ns	ns	ns	-0.638827	ns	ns	ns	ns	ns
Iglc1	ns	ns	ns	-0.640142	ns	ns	ns	ns	ns
Ttc39a	ns	ns	ns	-0.640982	ns	ns	ns	ns	ns
Rab38	ns	ns	ns	-0.641059	ns	ns	ns	ns	ns
Zfp773	ns	ns	ns	-0.641299	ns	ns	ns	ns	ns
Sowaha	ns	ns	ns	-0.644315	ns	ns	ns	ns	ns
4930581F22Rik	ns	ns	ns	-0.646182	ns	ns	ns	ns	ns
Add2	ns	ns	ns	-0.646276	ns	ns	ns	ns	ns
Dennd2d	ns	ns	ns	-0.647362	ns	ns	ns	ns	ns
Hebp1	ns	ns	ns	-0.648617	ns	ns	ns	ns	ns
Rhof	ns	ns	ns	-0.648762	ns	ns	ns	ns	ns
Btnl9	ns	ns	ns	-0.649231	ns	ns	ns	ns	ns
Cd5l	ns	ns	ns	-0.649802	ns	ns	ns	ns	ns
AI182371	ns	ns	ns	-0.649959	ns	ns	ns	ns	ns
Hist2h2bb	ns	ns	ns	-0.651009	ns	ns	ns	ns	ns
Cdc6	ns	ns	ns	-0.652801	ns	ns	ns	ns	ns
Tnfrsf4	ns	ns	ns	-0.653311	ns	ns	ns	ns	ns
Adgrg7	ns	ns	ns	-0.656707	ns	ns	ns	ns	ns
9830132P13Rik	ns	ns	ns	-0.657856	ns	ns	ns	ns	ns
Ccno	ns	ns	ns	-0.658763	ns	ns	ns	ns	ns
Clstn3	ns	ns	ns	-0.65944	ns	ns	ns	ns	ns
Dcstamp	ns	ns	ns	-0.659869	ns	ns	ns	ns	ns
Tbx6	ns	ns	ns	-0.660537	ns	ns	ns	ns	ns
Rbks	ns	ns	ns	-0.662123	ns	ns	ns	ns	ns
Edaradd	ns	ns	ns	-0.662441	ns	ns	ns	ns	ns
Abcc2	ns	ns	ns	-0.663733	ns	ns	ns	ns	ns
Tfrc	ns	ns	ns	-0.665829	ns	ns	ns	ns	ns
Gm19434	ns	ns	ns	-0.669051	ns	ns	ns	ns	ns
Gramd1c	ns	ns	ns	-0.669282	ns	ns	ns	ns	ns
Ddx4	ns	ns	ns	-0.672968	ns	ns	ns	ns	ns
Dnah14	ns	ns	ns	-0.676185	ns	-0.908411	ns	ns	ns
Clgn	ns	ns	ns	-0.677043	ns	ns	ns	ns	ns
Gm13446	ns	ns	ns	-0.677312	ns	ns	ns	ns	ns
Mfsd2b	ns	ns	ns	-0.677427	ns	ns	ns	ns	ns
Gm16793	ns	ns	ns	-0.678714	ns	ns	ns	ns	ns
A730036I17Rik	ns	ns	ns	-0.679555	ns	ns	ns	ns	ns
Mfsd7c	ns	ns	ns	-0.682611	ns	ns	ns	ns	ns
Fcmr	ns	ns	ns	-0.683559	ns	ns	ns	ns	ns
Thsd4	ns	ns	ns	-0.683933	ns	ns	ns	ns	ns
9230116N13Rik	ns	ns	ns	-0.684087	ns	ns	ns	ns	ns
Gm867	ns	ns	ns	-0.686414	ns	ns	ns	ns	ns
Gnrh1	ns	ns	ns	-0.688342	ns	ns	ns	ns	ns
Lepr	ns	ns	ns	-0.697099	ns	ns	ns	ns	ns
Gm20257	ns	ns	ns	-0.69835	ns	ns	ns	ns	ns
Acp5	ns	ns	ns	-0.699617	ns	ns	ns	ns	ns
Ces2g	ns	ns	ns	-0.700003	ns	ns	ns	ns	ns
Tal1	ns	ns	ns	-0.701179	ns	ns	ns	ns	ns
Nrg4	ns	ns	ns	-0.702247	ns	ns	ns	ns	ns
Tmem163	ns	ns	ns	-0.705513	ns	ns	ns	ns	ns
Crnde	ns	ns	ns	-0.709606	ns	ns	ns	ns	ns
Pip5k1b	ns	ns	ns	-0.711013	ns	ns	ns	ns	ns
Gfi1b	ns	ns	ns	-0.711098	ns	ns	ns	ns	ns
A930006K02Rik	ns	ns	ns	-0.711443	ns	ns	ns	ns	ns
1700047M11Rik	ns	ns	ns	-0.718861	ns	ns	ns	ns	ns
Il18r1	ns	ns	ns	-0.721448	ns	ns	ns	ns	ns
Aicda	ns	ns	ns	-0.723422	ns	ns	ns	ns	ns
Nckap5	ns	ns	ns	-0.72403	ns	ns	ns	ns	ns
Gm16938	ns	ns	ns	-0.724776	ns	ns	ns	ns	ns
Ighd	ns	ns	ns	-0.724825	ns	ns	ns	ns	ns
Rnase12	ns	ns	ns	-0.727244	ns	ns	ns	ns	ns
Syt8	ns	ns	ns	-0.727572	ns	ns	ns	ns	ns
Cyp11a1	ns	ns	ns	-0.729336	ns	ns	ns	ns	ns
Mylk3	ns	ns	ns	-0.731528	ns	ns	ns	ns	ns
Bex4	ns	ns	ns	-0.73278	ns	ns	ns	ns	ns
Mgst2	ns	ns	ns	-0.734641	ns	ns	ns	ns	ns
4930404I05Rik	ns	ns	ns	-0.735335	ns	ns	ns	ns	ns
Psg28	ns	ns	ns	-0.737259	ns	ns	ns	ns	ns
Oscar	ns	ns	ns	-0.740176	ns	ns	ns	ns	ns
2610037D02Rik	ns	ns	ns	-0.742959	ns	ns	ns	ns	ns
Pla2g4c	ns	ns	ns	-0.745308	ns	ns	ns	ns	ns
Cdkl1	ns	ns	ns	-0.746872	ns	ns	ns	ns	ns
Pklr	ns	ns	ns	-0.747426	ns	ns	ns	ns	ns
Arhgap27os3	ns	ns	ns	-0.747649	ns	-0.586635	ns	ns	ns
Msh5	ns	ns	ns	-0.75166	ns	ns	ns	ns	ns
Dnajb3	ns	ns	ns	-0.75237	ns	ns	ns	ns	ns
Fcor	ns	ns	ns	-0.754749	ns	ns	ns	ns	ns
Rec114	ns	ns	ns	-0.75678	ns	ns	ns	ns	ns
Mgl2	ns	ns	ns	-0.756799	ns	ns	ns	ns	ns
Aldh1a7	ns	ns	ns	-0.765469	ns	ns	ns	ns	ns
Il17rb	ns	ns	ns	-0.76598	ns	ns	ns	ns	ns
Epyc	ns	ns	ns	-0.770942	ns	ns	ns	ns	ns
Klra13-ps	ns	ns	ns	-0.773726	ns	ns	ns	ns	ns
A730089K16Rik	ns	ns	ns	-0.773966	ns	ns	ns	ns	ns
Fxyd3	ns	ns	ns	-0.775951	ns	ns	ns	ns	ns
1700010I14Rik	ns	ns	ns	-0.777581	ns	ns	ns	ns	ns
Zfp599	ns	ns	ns	-0.779018	ns	ns	ns	ns	ns
Ihh	ns	ns	ns	-0.785858	ns	ns	ns	ns	ns
Slc25a21	ns	ns	ns	-0.786849	ns	ns	ns	ns	ns
Iglc2	ns	ns	ns	-0.788382	ns	ns	ns	ns	ns
Apol11b	ns	ns	ns	-0.791214	ns	ns	ns	ns	ns
A2m	ns	ns	ns	-0.794638	ns	ns	ns	ns	ns
Trim67	ns	ns	ns	-0.796568	ns	ns	ns	ns	ns
C430049B03Rik	ns	ns	ns	-0.797882	ns	ns	ns	ns	ns
Zcchc18	ns	ns	ns	-0.799959	ns	ns	ns	ns	ns
Drc7	ns	ns	ns	-0.807357	ns	ns	ns	ns	ns
Gzmb	ns	ns	ns	-0.807755	ns	ns	ns	ns	ns
Serpina1d	ns	ns	ns	-0.810146	0.641611	-1.08184	ns	ns	ns
Klhl14	ns	ns	ns	-0.814895	ns	ns	ns	ns	ns
2810030D12Rik	ns	ns	ns	-0.817509	ns	ns	ns	ns	ns
Hapln1	ns	ns	ns	-0.818051	ns	ns	ns	ns	ns
Hist3h2ba	ns	ns	ns	-0.818392	ns	ns	ns	ns	ns
Adig	ns	ns	ns	-0.818458	ns	ns	ns	ns	ns
Ffar4	ns	ns	ns	-0.818634	ns	ns	ns	ns	ns
Il2rb	ns	ns	ns	-0.81906	ns	ns	ns	ns	ns
4632428C04Rik	ns	ns	ns	-0.819737	ns	ns	ns	ns	ns
Scd1	ns	ns	ns	-0.822143	ns	ns	ns	ns	ns
Orm1	ns	ns	ns	-0.823152	ns	ns	ns	ns	ns
4930486L24Rik	ns	ns	ns	-0.82405	ns	ns	ns	ns	ns
Gm1968	ns	ns	ns	-0.829829	ns	ns	ns	ns	ns
Gm12216	ns	ns	ns	-0.829951	ns	ns	ns	ns	ns
Slc5a11	ns	ns	ns	-0.833626	ns	ns	ns	ns	ns
C130026I21Rik	ns	ns	ns	-0.837974	ns	ns	ns	ns	ns
Plb1	ns	ns	ns	-0.837986	ns	ns	ns	ns	ns
Slc6a20a	ns	ns	ns	-0.838594	ns	ns	ns	ns	ns
Platr7	ns	ns	ns	-0.840527	ns	ns	ns	ns	ns
G630055G22Rik	ns	ns	ns	-0.842268	ns	ns	ns	ns	ns
1700027J07Rik	ns	ns	ns	-0.846052	ns	ns	ns	ns	ns
Omp	ns	ns	ns	-0.849591	ns	ns	ns	ns	ns
Col9a3	ns	ns	ns	-0.857398	ns	ns	ns	ns	ns
Bfsp2	ns	ns	ns	-0.857401	ns	ns	ns	ns	ns
Ica1l	ns	ns	ns	-0.859612	ns	ns	ns	ns	ns
Baiap3	ns	ns	ns	-0.860807	ns	ns	ns	ns	ns
Gm16287	ns	ns	ns	-0.861118	ns	ns	ns	ns	ns
Zfp473	ns	ns	ns	-0.861862	ns	ns	ns	ns	ns
1700063H04Rik	ns	ns	ns	-0.864301	ns	ns	ns	ns	ns
Gimap7	ns	-0.849225	ns	-0.877139	ns	ns	ns	ns	ns
BC030870	ns	ns	ns	-0.88271	-0.991606	ns	ns	ns	ns
Rbfox3	ns	ns	ns	-0.883956	ns	ns	ns	ns	ns
Unc5cl	ns	ns	ns	-0.887061	ns	ns	ns	ns	ns
Car9	ns	ns	ns	-0.895061	ns	ns	ns	ns	ns
Tmem45a2	ns	ns	ns	-0.895516	ns	ns	ns	ns	ns
Gm11837	ns	ns	ns	-0.899218	ns	ns	ns	ns	ns
Col9a1	ns	ns	ns	-0.899457	ns	ns	ns	ns	ns
Sidt1	ns	ns	ns	-0.902655	ns	ns	ns	ns	ns
BC021767	ns	ns	ns	-0.905701	ns	ns	ns	ns	ns
Necab3	ns	ns	ns	-0.909647	ns	ns	ns	ns	ns
Klc3	ns	ns	ns	-0.91525	ns	ns	ns	ns	ns
Gm10768	ns	ns	ns	-0.921496	ns	ns	ns	ns	ns
Olfr420	ns	ns	ns	-0.93469	ns	ns	ns	ns	ns
Cd5	ns	ns	ns	-0.936486	ns	ns	ns	ns	ns
Chrnb2	ns	ns	ns	-0.937541	ns	ns	ns	ns	ns
Lect1	ns	ns	ns	-0.951266	ns	ns	ns	ns	ns
3110045C21Rik	ns	ns	ns	-0.959088	ns	ns	ns	ns	ns
Gbp8	ns	ns	ns	-0.960912	ns	ns	ns	ns	ns
Klra7	ns	ns	ns	-0.964994	ns	ns	ns	ns	ns
C920006O11Rik	ns	ns	ns	-0.965827	ns	ns	ns	ns	ns
Dact2	ns	ns	ns	-0.969547	ns	ns	ns	ns	ns
Vpreb1	ns	ns	ns	-0.971403	ns	ns	ns	ns	ns
Clec4g	ns	ns	ns	-0.975504	ns	ns	ns	ns	ns
Ldhc	ns	ns	ns	-0.980132	ns	ns	ns	ns	ns
Rgs7	ns	ns	ns	-0.985524	ns	ns	ns	ns	ns
Ptprr	ns	ns	ns	-1.01397	-0.600047	ns	ns	ns	ns
Cfap57	ns	ns	ns	-1.02751	ns	ns	ns	ns	ns
A530088E08Rik	ns	ns	ns	-1.03163	ns	ns	ns	ns	ns
Slc12a3	ns	ns	ns	-1.03387	ns	ns	ns	ns	ns
Pkd1l1	ns	ns	ns	-1.05894	ns	ns	ns	ns	ns
Mterf1b	ns	ns	ns	-1.06071	ns	ns	ns	ns	ns
Cpne5	ns	ns	ns	-1.06279	ns	ns	ns	ns	ns
Arc	ns	ns	ns	-1.06302	ns	ns	ns	ns	ns
Omg	ns	ns	ns	-1.06341	ns	ns	ns	ns	ns
4933406C10Rik	ns	ns	ns	-1.06477	ns	ns	ns	ns	ns
Mybpc3	ns	ns	ns	-1.07543	-1.12231	ns	ns	ns	ns
Dkkl1	ns	ns	ns	-1.07585	ns	ns	ns	ns	ns
Ces2e	ns	ns	ns	-1.08538	ns	ns	ns	ns	ns
Matn1	ns	ns	ns	-1.09479	ns	ns	ns	ns	ns
Kif17	ns	ns	ns	-1.10354	ns	ns	ns	ns	ns
Myo1a	ns	ns	ns	-1.10635	ns	ns	ns	ns	ns
1700010H22Rik	ns	ns	ns	-1.1152	ns	ns	ns	ns	ns
1810008I18Rik	ns	ns	ns	-1.12808	ns	ns	ns	ns	ns
Snora33	ns	ns	ns	-1.13191	ns	ns	ns	ns	ns
Stamos	ns	ns	ns	-1.13299	ns	ns	ns	ns	ns
Igkv1-117	ns	ns	ns	-1.13341	ns	ns	ns	ns	ns
1700097N02Rik	ns	ns	ns	-1.13644	ns	ns	ns	ns	ns
Fasn	ns	ns	ns	-1.1682	ns	ns	ns	ns	ns
Matn3	ns	ns	ns	-1.16987	ns	ns	ns	ns	ns
Crtam	ns	ns	ns	-1.17367	ns	ns	ns	ns	ns
Hist1h2bj	ns	ns	ns	-1.19583	ns	ns	ns	ns	ns
1700040L02Rik	ns	ns	ns	-1.20428	ns	ns	ns	ns	ns
Ppp1r3fos	ns	ns	ns	-1.21049	ns	ns	ns	ns	ns
Chil4	ns	ns	ns	-1.2294	ns	ns	ns	ns	ns
Ildr1	ns	ns	-1.45252	-1.24093	ns	ns	ns	ns	ns
Mybph	-0.902769	ns	ns	-1.24192	ns	ns	ns	ns	ns
5830418P13Rik	ns	ns	ns	-1.26352	ns	ns	ns	ns	ns
Tmem179	ns	ns	ns	-1.26867	ns	ns	ns	ns	ns
Slc23a3	ns	ns	ns	-1.27108	ns	ns	ns	ns	ns
Gm10584	ns	ns	ns	-1.28978	ns	ns	ns	ns	ns
Gm16619	ns	ns	ns	-1.29773	ns	ns	ns	ns	ns
C330026H20Rik	ns	ns	ns	-1.29981	ns	ns	ns	ns	ns
C730036E19Rik	ns	ns	ns	-1.31969	ns	ns	ns	ns	ns
Gjb6	ns	ns	ns	-1.32685	ns	ns	ns	ns	ns
Asgr2	ns	ns	ns	-1.33533	ns	ns	ns	ns	ns
Gm525	ns	ns	ns	-1.34934	ns	ns	ns	ns	ns
Otof	ns	ns	ns	-1.35108	-1.95119	ns	ns	ns	ns
Ucma	ns	ns	ns	-1.3566	ns	ns	ns	ns	ns
Ighj3	ns	ns	ns	-1.36123	ns	ns	ns	ns	ns
Gm8439	ns	ns	ns	-1.38642	ns	ns	ns	ns	ns
Cxxc4	ns	ns	ns	-1.41782	ns	ns	ns	ns	ns
Nags	ns	ns	ns	-1.42413	ns	ns	ns	ns	ns
Cidea	ns	ns	ns	-1.43806	ns	ns	ns	ns	ns
Gm13111	ns	ns	ns	-1.46278	ns	ns	ns	ns	ns
Hist1h4m	ns	ns	ns	-1.468	ns	ns	ns	ns	ns
Btnl5-ps	ns	ns	ns	-1.52292	ns	ns	ns	ns	ns
Hist1h3a	ns	ns	ns	-1.52975	ns	ns	ns	ns	ns
Nyap2	ns	ns	ns	-1.53973	ns	ns	ns	ns	ns
Tmem253	ns	ns	ns	-1.57475	ns	ns	ns	ns	ns
4933405D12Rik	ns	ns	ns	-1.58843	2.53567	ns	ns	ns	ns
Ccdc27	ns	ns	ns	-1.59628	ns	ns	ns	ns	ns
D4Ertd617e	ns	ns	ns	-1.63282	ns	ns	ns	ns	ns
Kl	ns	ns	ns	-1.66455	ns	ns	ns	ns	ns
Lama1	ns	ns	ns	-1.68808	ns	ns	ns	ns	ns
Fam189a1	ns	ns	ns	-1.70051	ns	ns	ns	ns	ns
Gcm2	ns	ns	ns	-1.76688	ns	ns	ns	ns	ns
Ltk	3.53447	ns	ns	-1.77661	ns	ns	ns	ns	ns
Olfr164	ns	ns	ns	-1.81874	ns	ns	ns	ns	ns
Ctrl	ns	ns	ns	-1.82802	ns	ns	ns	ns	ns
D630033O11Rik	ns	ns	ns	-1.82837	ns	ns	ns	ns	ns
Il9r	ns	ns	ns	-1.86535	ns	ns	ns	ns	ns
4930413F20Rik	ns	ns	ns	-1.88209	ns	ns	ns	ns	ns
Slc7a13	ns	ns	ns	-1.88865	ns	ns	ns	ns	ns
Gm7457	ns	ns	ns	-1.90362	ns	ns	ns	ns	ns
Slc44a5	ns	ns	ns	-1.90874	ns	ns	ns	ns	ns
Sult2b1	ns	ns	ns	-1.95518	ns	ns	ns	ns	ns
Wt1os	ns	ns	ns	-1.95745	ns	ns	ns	ns	ns
Zfp541	ns	ns	ns	-2.00925	ns	ns	ns	ns	ns
Eno1b	ns	ns	ns	-2.02605	ns	ns	ns	ns	ns
Fam19a4	ns	ns	ns	-2.09225	ns	ns	ns	ns	ns
Pglyrp4	ns	ns	ns	-2.17695	ns	ns	ns	ns	ns
Gm15558	ns	ns	ns	-2.2005	ns	ns	ns	ns	ns
Adam6b	ns	ns	ns	-2.27912	ns	ns	ns	ns	ns
Serpina1e	ns	ns	ns	-2.28376	ns	ns	ns	ns	ns
Snora62	ns	ns	ns	-2.32301	ns	ns	ns	ns	ns
1700015E13Rik	ns	ns	ns	-2.36183	ns	ns	ns	ns	ns
Wnt1	ns	-2.30505	ns	-2.36384	ns	ns	ns	ns	ns
C130080G10Rik	ns	ns	ns	-2.37007	-1.67443	1.22699	ns	ns	ns
Ccdc121	ns	ns	ns	-2.39901	ns	ns	ns	ns	ns
Bcas3os2	ns	ns	ns	-2.40414	ns	ns	ns	ns	ns
Gm19835	ns	ns	ns	-2.40532	ns	ns	ns	ns	ns
Igkv4-80	ns	ns	ns	-2.4677	ns	ns	ns	ns	ns
Gchfr	ns	ns	ns	-2.5666	ns	ns	ns	ns	ns
Gys2	ns	ns	ns	-2.70009	ns	ns	ns	ns	ns
Them7	ns	ns	ns	-2.83588	ns	ns	ns	ns	ns
Ighv15-2	ns	ns	ns	-2.83742	ns	ns	ns	ns	ns
Prr15l	ns	ns	ns	-3.08856	ns	ns	ns	ns	ns
Rfpl4	ns	ns	ns	-3.12792	ns	ns	ns	ns	ns
Ripk4	ns	ns	ns	-3.19422	ns	ns	ns	ns	ns
Zfp987	ns	ns	ns	-3.22958	ns	ns	ns	ns	ns
Fam81b	ns	ns	ns	-3.54402	-2.77499	ns	ns	ns	ns
Stmnd1	-3.93459	ns	ns	-3.78565	ns	ns	ns	ns	ns
Pebp4	ns	ns	ns	-3.85636	ns	ns	ns	ns	ns
Krtdap	ns	ns	ns	-3.93866	ns	3.62838	ns	ns	ns
Igkv3-5	ns	ns	ns	-4.26805	ns	ns	ns	ns	ns
Pmp2	ns	ns	ns	2.44628	ns	ns	ns	4.47003	ns
Helt	ns	ns	ns	1.52765	ns	ns	ns	4.35537	ns
Chga	ns	5.11205	ns	ns	2.85848	ns	ns	4.1878	ns
Kcne1l	ns	2.57112	ns	ns	ns	ns	ns	3.81478	ns
Fcrlb	ns	ns	ns	ns	ns	ns	ns	3.77578	ns
Slc6a19	ns	ns	ns	ns	ns	ns	ns	3.7448	ns
Btnl6	ns	ns	ns	ns	ns	-1.16252	ns	3.67135	ns
Chia1	ns	ns	ns	ns	-1.63546	ns	ns	3.5598	ns
Zp2	ns	ns	ns	ns	ns	ns	ns	3.54602	ns
D630013N20Rik	ns	ns	ns	ns	ns	ns	ns	3.50829	ns
Klf14	ns	ns	ns	ns	2.10343	ns	ns	3.47918	ns
Cfi	ns	ns	ns	1.99054	2.23518	ns	ns	3.45847	ns
Heatr9	ns	ns	ns	ns	ns	ns	ns	3.38001	ns
Snord32a	ns	ns	ns	ns	ns	ns	ns	3.37442	ns
Gzmd	ns	ns	ns	ns	3.33761	ns	ns	3.34885	ns
Chrng	ns	ns	ns	3.42448	ns	ns	ns	3.34804	ns
Ptprn	ns	ns	ns	ns	ns	ns	ns	3.30932	ns
Jakmip2	ns	ns	ns	2.85698	ns	ns	ns	3.24172	ns
Ect2l	ns	ns	ns	1.65731	ns	ns	ns	2.98289	ns
Ap3b2	ns	ns	ns	ns	ns	ns	ns	2.94382	ns
Nell2	ns	ns	ns	ns	ns	ns	ns	2.81817	ns
Adgrf4	ns	ns	ns	ns	ns	ns	ns	2.80423	ns
Areg	4.28122	ns	ns	3.74159	ns	ns	ns	2.58375	ns
Aard	ns	ns	ns	ns	ns	ns	ns	2.54685	ns
Cend1	ns	ns	ns	ns	ns	ns	ns	2.53709	ns
Slc5a7	ns	ns	ns	ns	2.2514	ns	ns	2.50842	ns
Gm7932	ns	ns	ns	ns	ns	ns	ns	2.46772	ns
Fhad1	2.1824	ns	ns	ns	ns	ns	ns	2.39755	ns
Ptgs2os	ns	ns	ns	3.52768	ns	ns	ns	2.35602	ns
Gareml	ns	ns	ns	1.75465	ns	ns	ns	2.32665	ns
Chrna7	ns	ns	ns	ns	ns	ns	ns	2.28036	ns
Krt18	ns	ns	ns	ns	ns	ns	ns	2.27561	ns
Myh3	ns	ns	ns	ns	0.741699	ns	ns	2.26478	ns
A730090N16Rik	ns	ns	ns	ns	ns	ns	ns	2.26329	ns
Gria4	ns	ns	ns	1.30594	ns	ns	ns	2.20275	ns
Crmp1	ns	ns	ns	ns	ns	ns	ns	2.18521	ns
H19	ns	0.753522	ns	0.783718	0.967861	ns	ns	2.16736	ns
Gm13194	ns	ns	ns	ns	ns	ns	ns	2.1454	ns
Mroh2a	ns	ns	ns	ns	ns	ns	ns	2.10992	ns
Il20ra	ns	ns	ns	ns	ns	ns	ns	2.10896	ns
Epgn	ns	ns	ns	2.25387	ns	ns	ns	2.08231	ns
Ccdc65	ns	ns	ns	ns	1.67057	ns	ns	2.03202	ns
Srrm4	ns	ns	ns	1.11563	ns	ns	ns	2.02095	ns
Fndc3c1	ns	ns	ns	ns	ns	ns	ns	2.0162	ns
Glis1	ns	ns	ns	ns	2.32694	ns	ns	1.99536	ns
Dcaf12l2	ns	ns	ns	ns	ns	ns	ns	1.94205	ns
Chrnd	ns	ns	ns	1.74191	ns	ns	ns	1.92497	ns
Hephl1	1.33352	ns	ns	ns	ns	ns	ns	1.92042	ns
AF357359	ns	ns	ns	1.82806	3.42797	ns	ns	1.91744	ns
2310020H05Rik	ns	ns	ns	ns	ns	ns	ns	1.88232	ns
Zdbf2	ns	ns	ns	ns	ns	ns	ns	1.83598	ns
42795	ns	ns	ns	ns	ns	ns	ns	1.83481	ns
3110021A11Rik	ns	ns	ns	ns	ns	ns	ns	1.82099	ns
Zim1	ns	1.54173	ns	ns	0.970883	ns	ns	1.81947	ns
1810041L15Rik	ns	ns	ns	ns	ns	ns	ns	1.8051	ns
Gpr63	ns	ns	ns	ns	ns	ns	ns	1.75695	ns
Gm11110	ns	ns	ns	ns	ns	ns	ns	1.7479	ns
Slc12a1	ns	ns	ns	1.43793	ns	ns	ns	1.74025	ns
Rtl1	ns	ns	ns	ns	2.09152	ns	ns	1.71674	ns
Tagln3	ns	ns	ns	ns	0.866157	ns	ns	1.69807	ns
Nrn1	0.83067	1.29224	ns	1.00203	1.42931	ns	ns	1.69756	ns
Igfn1	ns	ns	ns	0.944904	ns	ns	ns	1.69535	ns
Agbl2	ns	1.38433	ns	1.40738	1.72833	ns	ns	1.68723	ns
Sln	ns	ns	ns	ns	ns	ns	ns	1.67238	ns
Tmem132c	ns	ns	ns	ns	ns	ns	ns	1.65535	ns
Nepn	ns	ns	ns	1.40454	ns	ns	ns	1.6437	ns
Gas2	ns	ns	ns	ns	ns	ns	ns	1.61869	ns
Amacr	ns	ns	ns	ns	ns	ns	ns	1.60836	ns
Gfra3	ns	ns	ns	ns	ns	ns	ns	1.60202	ns
Gm614	ns	ns	ns	ns	ns	ns	ns	1.59555	ns
Nos2	ns	ns	ns	0.647765	ns	ns	ns	1.57129	ns
Tro	ns	ns	ns	1.10641	1.26246	ns	ns	1.56566	ns
Cpn2	ns	ns	ns	ns	ns	ns	ns	1.55802	ns
Gabre	ns	ns	ns	ns	1.31145	ns	ns	1.55589	ns
Lrrtm2	ns	ns	ns	ns	ns	ns	ns	1.55392	ns
Ubap1l	ns	ns	ns	ns	ns	ns	ns	1.54437	ns
Fbxo27	ns	ns	ns	ns	ns	ns	ns	1.54174	ns
Lrrc73	ns	ns	ns	ns	ns	ns	ns	1.50305	ns
Klhdc8a	ns	ns	ns	1.11397	1.33958	1.28418	ns	1.49878	ns
Gcnt4	ns	ns	ns	ns	1.12535	ns	ns	1.48336	ns
Syt5	ns	ns	ns	ns	ns	ns	ns	1.48245	ns
Myrf	ns	ns	ns	ns	ns	ns	ns	1.47822	ns
Cyp46a1	ns	1.9734	ns	ns	ns	ns	ns	1.4726	ns
Gabra3	ns	ns	ns	1.05309	ns	ns	ns	1.4696	ns
Gng8	ns	ns	ns	ns	1.36369	ns	ns	1.45403	ns
Tram1l1	ns	ns	ns	ns	ns	ns	ns	1.44991	ns
4930578C19Rik	ns	ns	ns	ns	1.23831	ns	ns	1.44579	ns
Gm5415	ns	ns	ns	ns	ns	ns	ns	1.43846	ns
Lrrc4c	ns	ns	ns	ns	ns	ns	ns	1.42897	ns
Enkur	ns	ns	ns	ns	ns	ns	ns	1.41729	ns
BC100451	ns	ns	ns	1.07556	1.09585	ns	ns	1.39903	ns
Snord73a	ns	ns	ns	ns	ns	ns	ns	1.39618	ns
Col6a4	ns	ns	ns	ns	ns	ns	ns	1.39457	ns
BC067074	ns	ns	ns	1.08615	1.05584	ns	ns	1.38673	ns
Mecom	ns	ns	ns	1.04937	0.798719	0.660315	ns	1.38082	ns
Tmem35a	ns	ns	ns	ns	ns	ns	ns	1.37165	ns
Calb2	ns	ns	ns	ns	2.10716	ns	ns	1.37112	ns
Lhx2	ns	ns	ns	1.73997	ns	ns	ns	1.36912	ns
Acta2	ns	ns	ns	0.636107	ns	ns	ns	1.3663	ns
Prrt4	ns	ns	ns	1.48374	ns	ns	ns	1.3595	ns
Rbp1	ns	ns	ns	0.623368	0.718718	ns	ns	1.35364	ns
Sema5b	ns	ns	ns	0.873458	ns	ns	ns	1.34736	ns
Pak3	ns	ns	ns	ns	1.32302	ns	ns	1.34596	ns
2810029C07Rik	ns	ns	ns	ns	ns	ns	ns	1.34349	ns
Rgs4	ns	ns	ns	ns	0.663241	ns	ns	1.33765	ns
Nkd1	ns	ns	ns	ns	0.934284	ns	ns	1.3363	ns
Cstad	ns	ns	ns	ns	ns	2.33359	ns	1.32673	ns
Kif27	ns	ns	ns	ns	ns	ns	ns	1.31624	ns
Dusp9	ns	ns	ns	ns	ns	ns	ns	1.30716	ns
Myog	ns	ns	ns	2.36818	ns	ns	ns	1.30607	ns
Epha3	ns	ns	ns	ns	ns	ns	ns	1.30519	ns
BC106179	ns	ns	ns	ns	ns	ns	ns	1.28531	ns
Pfn4	ns	ns	ns	ns	ns	ns	ns	1.28429	ns
Igf2	ns	0.964263	ns	ns	1.19123	0.615901	ns	1.27476	ns
Cdkn2b	ns	ns	ns	ns	ns	ns	ns	1.2716	ns
Ggn	ns	ns	ns	ns	ns	ns	ns	1.26959	ns
Nebl	ns	ns	ns	ns	ns	ns	ns	1.26202	ns
Ftcd	ns	ns	ns	ns	ns	ns	ns	1.26104	ns
Tmem169	ns	1.47876	ns	ns	ns	ns	ns	1.25922	ns
Phyhipl	ns	ns	ns	1.63134	ns	ns	ns	1.25623	ns
Adgrl3	ns	ns	ns	ns	1.17934	ns	ns	1.25399	ns
Lmx1a	ns	ns	ns	0.839577	ns	ns	ns	1.24807	ns
Slc9a4	ns	ns	ns	ns	ns	ns	ns	1.2467	ns
B130024G19Rik	ns	ns	ns	ns	ns	ns	ns	1.24586	ns
Nts	ns	2.30552	ns	1.36819	1.39226	ns	ns	1.23894	ns
Edn3	ns	ns	ns	ns	ns	ns	ns	1.23503	ns
Hoxd10	ns	ns	ns	ns	ns	ns	ns	1.22859	ns
Spock3	ns	ns	ns	ns	ns	ns	ns	1.22492	ns
Peg3	ns	0.737194	ns	ns	0.975941	ns	ns	1.21957	ns
Msln	ns	ns	ns	ns	ns	ns	ns	1.2161	ns
Ikzf4	ns	ns	ns	ns	ns	ns	ns	1.21592	ns
Pcdhgc4	ns	ns	ns	ns	ns	ns	ns	1.21386	ns
Nfatc2	ns	ns	ns	0.586215	ns	ns	ns	1.21101	ns
Pcdhga7	ns	ns	ns	ns	0.793762	ns	ns	1.19611	ns
Myh8	ns	ns	ns	ns	ns	ns	ns	1.19483	ns
Wbscr17	ns	ns	ns	1.3947	0.738614	ns	ns	1.19198	ns
Rab23	ns	ns	ns	0.799983	0.617829	ns	ns	1.18677	ns
Rasl11b	ns	ns	ns	ns	ns	ns	ns	1.18554	ns
Lhx6	0.60755	1.178	ns	1.16088	0.632438	ns	ns	1.18434	ns
Greb1	ns	ns	ns	1.20109	1.16187	ns	ns	1.18365	ns
Plagl1	ns	0.664987	ns	ns	1.19165	ns	ns	1.17289	ns
Dnm3	ns	ns	ns	0.71699	ns	ns	ns	1.16981	ns
Mkx	ns	0.746623	ns	ns	ns	ns	ns	1.16628	ns
Spin4	ns	ns	ns	ns	ns	ns	ns	1.15963	ns
Ngfr	ns	ns	ns	1.03127	1.03959	ns	ns	1.15714	ns
Gdnf	ns	ns	ns	ns	ns	ns	ns	1.14573	ns
Snora43	ns	ns	ns	ns	ns	ns	ns	1.14208	ns
Wnt9a	ns	ns	ns	ns	ns	ns	ns	1.14136	ns
D8Ertd82e	ns	ns	ns	ns	ns	ns	ns	1.14106	ns
Avpr1a	1.44596	ns	ns	1.4765	1.29415	ns	ns	1.13804	ns
Cacng7	ns	ns	ns	ns	ns	ns	ns	1.13798	ns
Mcam	ns	ns	ns	ns	0.634605	ns	ns	1.13777	ns
Spink2	ns	ns	ns	ns	1.71084	ns	ns	1.13612	ns
Cnn1	ns	ns	ns	ns	ns	ns	ns	1.13566	ns
Mettl21b	ns	ns	ns	ns	ns	ns	ns	1.13542	ns
Osbpl10	ns	ns	ns	0.786551	ns	ns	ns	1.1309	ns
Kcnk3	ns	ns	ns	ns	ns	ns	ns	1.12868	ns
Slc9a5	ns	ns	ns	ns	0.724974	ns	ns	1.11043	ns
Mtmr7	ns	ns	ns	1.10403	0.979961	ns	ns	1.10236	ns
Igdcc4	ns	ns	ns	0.927483	ns	ns	ns	1.09306	ns
E030011O05Rik	1.20986	ns	ns	1.44073	0.796837	ns	ns	1.08576	ns
Nme5	ns	ns	ns	ns	ns	ns	ns	1.08516	ns
D7Ertd443e	ns	ns	ns	1.19939	ns	ns	ns	1.08181	ns
Tenm3	ns	ns	ns	0.719138	0.688671	ns	ns	1.08174	ns
Sh3gl3	ns	ns	ns	ns	ns	ns	ns	1.07917	ns
Tmem88	ns	ns	ns	ns	ns	ns	ns	1.07679	ns
Dact3	ns	0.732269	ns	0.746626	1.15723	0.9236	ns	1.07124	ns
4933413J09Rik	ns	ns	ns	ns	ns	ns	ns	1.07122	ns
Eya2	ns	0.606534	ns	ns	ns	ns	ns	1.06918	ns
Alkbh3os1	ns	ns	ns	ns	ns	ns	ns	1.06885	ns
Pcdhga3	ns	ns	ns	ns	1.45439	ns	ns	1.06756	ns
Cfap69	ns	ns	1.51454	ns	1.1703	ns	ns	1.06277	ns
Spats2	ns	ns	ns	ns	0.838882	ns	ns	1.06198	ns
Pcdhga2	ns	ns	ns	ns	1.47434	ns	ns	1.06031	ns
Pcdh1	ns	0.774064	ns	0.638724	0.725138	ns	ns	1.05708	ns
Osbp2	ns	ns	ns	ns	1.12229	0.935653	ns	1.05572	ns
BC051142	ns	ns	ns	-0.872664	ns	ns	ns	1.05286	ns
Tmem30b	ns	ns	0.706532	0.610012	1.01992	0.591234	ns	1.04961	ns
Adprhl1	ns	ns	ns	0.750033	-0.616938	ns	ns	1.04907	ns
Htr7	1.20645	ns	ns	0.920695	ns	ns	ns	1.04674	ns
Lgals1	ns	ns	ns	1.0825	0.779297	ns	ns	1.04517	ns
Gm10687	ns	ns	ns	ns	ns	ns	ns	1.04023	ns
Tnfsf15	ns	ns	ns	ns	1.52063	ns	ns	1.03628	ns
Pcdhgb2	ns	ns	ns	ns	ns	ns	ns	1.03599	ns
Asxl3	ns	ns	ns	ns	0.891743	ns	ns	1.03407	ns
Sprn	ns	ns	ns	0.7484	1.35078	1.11556	ns	1.03288	ns
Nid1	ns	0.87955	ns	ns	0.769963	ns	ns	1.02513	ns
4930565N06Rik	ns	ns	ns	ns	ns	ns	ns	1.02388	ns
Camk4	ns	ns	ns	ns	0.872546	ns	ns	1.00137	ns
Fgfr4	ns	ns	ns	1.26621	ns	ns	ns	0.999309	ns
Wnt5a	ns	ns	ns	ns	ns	ns	ns	0.999308	ns
Best1	ns	ns	ns	1.22347	ns	ns	ns	0.995726	ns
Begain	ns	ns	ns	ns	ns	ns	ns	0.991266	ns
Hotair	ns	ns	ns	ns	ns	ns	ns	0.989997	ns
Tmem47	ns	ns	ns	ns	0.808079	ns	ns	0.989463	ns
Frem1	ns	1.02856	ns	ns	0.713809	ns	ns	0.98864	ns
Slc4a4	ns	ns	ns	ns	ns	ns	ns	0.988492	ns
Lrfn3	ns	ns	ns	0.716542	ns	ns	ns	0.988326	ns
Faim2	ns	ns	ns	ns	ns	ns	ns	0.984353	ns
Rnd2	ns	ns	ns	ns	ns	ns	ns	0.983858	ns
Gjc1	ns	ns	ns	0.691907	ns	ns	ns	0.98341	ns
Socs2	ns	ns	ns	ns	ns	ns	ns	0.975147	ns
Bcl6b	ns	ns	ns	ns	ns	ns	ns	0.974321	ns
Vash1	ns	ns	ns	ns	ns	ns	ns	0.970911	ns
Olfr78	ns	ns	ns	ns	ns	ns	ns	0.965615	ns
Cep112	ns	ns	ns	0.657608	ns	ns	ns	0.955789	ns
Vtn	ns	ns	ns	0.599004	ns	ns	ns	0.954249	ns
Pcdhga10	ns	ns	ns	0.801989	1.37879	ns	ns	0.953967	ns
Dpp6	ns	ns	ns	1.046	ns	ns	ns	0.953381	ns
Socs1	ns	ns	ns	0.996769	ns	ns	ns	0.950153	ns
Acvr1	ns	ns	ns	ns	ns	ns	ns	0.946043	ns
Myl4	ns	ns	ns	ns	ns	ns	ns	0.945365	ns
Kif5c	ns	ns	ns	ns	ns	ns	ns	0.940971	ns
Twist2	ns	ns	ns	ns	1.56465	1.20687	ns	0.940489	ns
BB123696	ns	ns	ns	ns	ns	ns	ns	0.938605	ns
Lrch2	ns	ns	ns	0.944262	0.746172	ns	ns	0.926332	ns
Ttyh1	ns	ns	ns	ns	ns	ns	ns	0.920513	ns
Slc8a1	ns	ns	ns	ns	ns	ns	ns	0.920083	ns
F2r	ns	ns	ns	ns	ns	ns	ns	0.919839	ns
Ttc39c	ns	ns	ns	ns	ns	ns	ns	0.919429	ns
D030047H15Rik	ns	ns	ns	ns	ns	ns	ns	0.918936	ns
3110035E14Rik	ns	1.25724	ns	ns	ns	ns	ns	0.918096	ns
Tgfb3	ns	ns	ns	0.742518	0.813414	ns	ns	0.916836	ns
Palm2	ns	ns	ns	ns	ns	0.675828	ns	0.915887	ns
Cdc42ep5	ns	ns	ns	0.895544	ns	ns	ns	0.915473	ns
Grasp	ns	ns	ns	ns	ns	ns	ns	0.913749	ns
Lamc1	ns	0.605265	ns	0.646792	0.682197	ns	ns	0.912975	ns
Cfap70	0.873611	ns	ns	ns	ns	ns	ns	0.912476	ns
Cav1	ns	ns	ns	0.890456	ns	ns	ns	0.911312	ns
Plod1	ns	ns	ns	0.772653	0.727682	ns	ns	0.910421	ns
Creb3l4	ns	ns	ns	ns	ns	ns	ns	0.910156	ns
Gm6277	ns	1.85254	ns	ns	ns	ns	ns	0.909783	ns
6030419C18Rik	ns	0.619273	ns	0.968828	0.716829	ns	ns	0.90969	ns
Shroom1	ns	ns	ns	1.07923	0.997829	ns	ns	0.908595	ns
Lypd6	ns	ns	ns	ns	ns	ns	ns	0.908354	ns
Chsy1	ns	ns	ns	ns	ns	ns	ns	0.90691	ns
Pcdh17	ns	ns	ns	ns	ns	ns	ns	0.905118	ns
Cald1	ns	ns	ns	ns	ns	ns	ns	0.900962	ns
Gstm2	ns	ns	ns	0.711314	ns	ns	ns	0.899272	ns
Dchs1	ns	0.586853	ns	ns	0.968261	ns	ns	0.895096	ns
Pcdhga9	ns	ns	ns	ns	ns	ns	ns	0.894585	ns
Myo1h	ns	ns	ns	ns	ns	ns	ns	0.893029	ns
Ttpa	ns	ns	ns	ns	ns	ns	ns	0.892874	ns
Lrrc4	ns	ns	ns	ns	ns	ns	ns	0.891365	ns
Kremen1	ns	ns	ns	ns	ns	ns	ns	0.890003	ns
Baiap2l1	ns	1.29698	ns	ns	0.994499	ns	ns	0.888551	ns
Rnf122	ns	ns	ns	ns	ns	ns	ns	0.883701	ns
Palmd	ns	ns	ns	ns	ns	ns	ns	0.883496	ns
Ankrd42	ns	ns	ns	0.684836	ns	ns	ns	0.883323	ns
Sox7	ns	ns	ns	ns	ns	ns	ns	0.882048	ns
Ppfibp1	ns	ns	ns	0.698598	0.642947	ns	ns	0.881881	ns
Nr5a2	ns	ns	ns	ns	ns	ns	ns	0.876366	ns
Aplp1	ns	ns	ns	ns	ns	ns	ns	0.874814	ns
Ttc8	ns	ns	ns	ns	ns	ns	ns	0.872374	ns
Zfp931	ns	ns	ns	ns	ns	ns	ns	0.870663	ns
Tal2	ns	ns	ns	ns	ns	ns	ns	0.870517	ns
Col7a1	ns	ns	ns	ns	ns	ns	ns	0.868983	ns
Nrk	ns	ns	ns	ns	1.05967	ns	ns	0.868908	ns
Tctn2	ns	ns	ns	ns	0.89656	ns	ns	0.867963	ns
Sctr	ns	ns	ns	0.661736	-0.855491	ns	ns	0.867447	ns
Tmem29	ns	ns	ns	ns	ns	ns	ns	0.865398	ns
Tvp23a	ns	0.821164	ns	0.772427	ns	ns	ns	0.864897	ns
Tmem255a	ns	ns	ns	ns	ns	ns	ns	0.863446	ns
Hspg2	ns	ns	ns	ns	0.776132	ns	ns	0.863157	ns
Lima1	ns	0.623962	ns	0.627063	0.773371	ns	ns	0.860259	ns
Cercam	ns	ns	ns	ns	0.679598	ns	ns	0.857552	ns
A930004D18Rik	ns	ns	ns	0.853451	ns	ns	ns	0.853851	ns
Zfp827	ns	ns	ns	ns	ns	ns	ns	0.852335	ns
Fam198a	ns	ns	ns	ns	0.698723	ns	ns	0.849459	ns
Lrrc32	ns	0.679515	ns	ns	ns	ns	ns	0.849085	ns
Prss12	ns	ns	ns	ns	ns	ns	ns	0.847915	ns
Sugct	ns	ns	ns	ns	ns	ns	ns	0.846368	ns
Wasf1	ns	1.04275	1.10587	ns	1.22935	1.02748	ns	0.845728	ns
Ece2	ns	ns	ns	ns	0.590347	ns	ns	0.845601	ns
Zfp9	ns	ns	ns	0.638354	0.666646	ns	ns	0.839869	ns
Smpdl3b	ns	ns	ns	0.901537	ns	ns	ns	0.839559	ns
Nes	ns	ns	ns	ns	ns	ns	ns	0.83849	ns
Elk3	ns	ns	ns	ns	ns	ns	ns	0.838196	ns
Yes1	ns	ns	ns	ns	ns	ns	ns	0.83683	ns
Mex3a	ns	ns	ns	ns	ns	ns	ns	0.835409	ns
Mmp11	ns	ns	ns	ns	ns	ns	ns	0.834026	ns
Mpped2	ns	ns	ns	ns	ns	ns	ns	0.831883	ns
Mtcl1	ns	ns	ns	ns	ns	ns	ns	0.83179	ns
Ndn	ns	0.732187	ns	0.955735	0.988541	0.632235	ns	0.829566	ns
Spred3	ns	1.03265	ns	0.764609	0.776138	ns	ns	0.829221	ns
Oaf	ns	ns	ns	ns	ns	ns	ns	0.829104	ns
Myadm	ns	0.611394	ns	ns	0.735629	ns	ns	0.826412	ns
Cul7	ns	ns	ns	0.660592	0.820184	ns	ns	0.826392	ns
Tjp2	ns	ns	ns	ns	ns	ns	ns	0.82567	ns
Cd247	ns	ns	ns	ns	ns	ns	ns	0.825333	ns
Frmd6	ns	ns	ns	ns	ns	ns	ns	0.821618	ns
Fgd1	ns	ns	ns	ns	0.75554	ns	ns	0.821177	ns
Slc39a13	ns	ns	ns	ns	0.611329	ns	ns	0.81532	ns
Ccdc122	ns	ns	ns	ns	0.610361	ns	ns	0.813636	ns
Plpp1	ns	ns	ns	ns	ns	ns	ns	0.813631	ns
4921504A21Rik	ns	ns	ns	0.837016	ns	ns	ns	0.81288	ns
Zbed5	ns	ns	ns	ns	ns	ns	ns	0.812354	ns
9030612E09Rik	ns	ns	ns	ns	ns	ns	ns	0.811691	ns
Armcx4	ns	ns	ns	ns	ns	ns	ns	0.811409	ns
Tmem150a	ns	ns	ns	ns	ns	ns	ns	0.810904	ns
Phactr1	ns	ns	ns	ns	ns	ns	ns	0.80941	ns
Ccser1	ns	ns	ns	ns	ns	ns	ns	0.808161	ns
Kcnma1	ns	ns	ns	ns	ns	ns	ns	0.806669	ns
Synpo	ns	ns	ns	ns	ns	ns	ns	0.806322	ns
Prrg3	ns	ns	ns	ns	ns	ns	ns	0.803807	ns
Cdkl3	ns	ns	ns	ns	ns	ns	ns	0.802368	ns
Clip4	ns	ns	ns	0.899632	ns	ns	ns	0.799478	ns
Clstn1	ns	ns	ns	ns	ns	ns	ns	0.798652	ns
Prrx1	ns	0.651328	ns	0.781426	0.716685	ns	ns	0.798236	ns
Ptpdc1	ns	ns	ns	ns	ns	ns	ns	0.797329	ns
Fgf18	ns	1.39443	ns	0.723675	0.767212	0.852608	ns	0.795443	ns
Glis2	ns	0.694156	ns	0.664926	0.981249	0.666088	ns	0.794542	ns
Clec11a	ns	ns	ns	ns	0.868568	0.60605	ns	0.794028	ns
Dagla	ns	ns	ns	ns	ns	ns	ns	0.793611	ns
Plod3	ns	ns	ns	0.608769	ns	ns	ns	0.791855	ns
Gm14403	ns	ns	ns	ns	ns	ns	ns	0.791678	ns
Stc1	ns	ns	ns	ns	0.636018	ns	ns	0.789358	ns
Acsl4	ns	ns	ns	ns	ns	ns	ns	0.789288	ns
Rgs5	ns	ns	ns	ns	ns	ns	ns	0.78756	ns
Bex1	ns	ns	ns	1.37232	ns	ns	ns	0.787528	ns
Mras	ns	ns	ns	ns	0.633149	ns	ns	0.786718	ns
1700007J10Rik	ns	ns	ns	ns	ns	ns	ns	0.786627	ns
Rac3	ns	ns	ns	ns	ns	ns	ns	0.785592	ns
Cttn	ns	ns	ns	0.628031	0.595785	ns	ns	0.784723	ns
Dll4	ns	ns	ns	ns	ns	ns	ns	0.784293	ns
Rasal2	ns	ns	ns	ns	ns	ns	ns	0.781494	ns
Arxes2	ns	ns	ns	ns	ns	ns	ns	0.780003	ns
Mb21d2	ns	ns	ns	0.673816	ns	ns	ns	0.779871	ns
Adam5	ns	ns	ns	ns	ns	ns	ns	0.778651	ns
Syn1	ns	ns	ns	ns	0.887117	ns	ns	0.777041	ns
Zfp995	ns	ns	ns	ns	ns	ns	ns	0.77572	ns
Slc12a2	ns	ns	ns	ns	ns	ns	ns	0.773445	ns
Olfml2b	ns	0.609389	ns	ns	0.662187	ns	ns	0.772758	ns
Spry4	ns	ns	ns	ns	ns	ns	ns	0.772578	ns
Fut2	ns	ns	ns	1.46364	ns	ns	ns	0.772397	ns
Slc16a12	0.780484	ns	ns	ns	ns	ns	ns	0.771822	ns
Slc35g2	ns	ns	ns	ns	ns	ns	ns	0.771466	ns
Plce1	ns	0.607096	ns	0.931698	1.00651	0.637192	ns	0.770672	ns
Btbd11	ns	ns	ns	ns	0.706378	ns	ns	0.77004	ns
Lrrc3	ns	ns	ns	ns	0.689711	ns	ns	0.769443	ns
Nkd2	ns	ns	ns	ns	ns	ns	ns	0.768999	ns
Ephb1	ns	ns	ns	ns	ns	ns	ns	0.767896	ns
Zfp334	ns	ns	ns	0.711294	0.667598	ns	ns	0.767626	ns
Phldb2	ns	ns	ns	0.989471	ns	ns	ns	0.766715	ns
Zfp462	ns	ns	ns	ns	ns	ns	ns	0.764341	ns
Sema3f	0.771244	ns	ns	0.587561	0.679313	ns	ns	0.761015	ns
Arhgef40	ns	ns	ns	ns	0.71039	ns	ns	0.760979	ns
Palld	ns	ns	ns	ns	ns	ns	ns	0.760288	ns
Adgrl2	ns	ns	ns	ns	ns	ns	ns	0.758284	ns
Gmppb	ns	ns	ns	ns	ns	ns	ns	0.757198	ns
Fabp5	ns	ns	ns	0.739956	ns	ns	ns	0.754452	ns
Nrarp	ns	ns	ns	ns	ns	ns	ns	0.752647	ns
Prelid2	ns	ns	ns	ns	ns	ns	ns	0.752304	ns
Pkn3	ns	ns	ns	ns	0.634182	ns	ns	0.749286	ns
Fbxo36	ns	ns	ns	ns	ns	ns	ns	0.748695	ns
Gper1	ns	ns	ns	ns	ns	0.633329	ns	0.747779	ns
Sema3c	ns	0.860878	ns	ns	0.888804	ns	ns	0.747239	ns
Pdzrn3	ns	ns	ns	0.759905	ns	ns	ns	0.74692	ns
En1	ns	ns	ns	1.18458	ns	ns	ns	0.746587	ns
Six4	ns	ns	ns	0.738787	ns	ns	ns	0.746064	ns
Thsd1	ns	ns	ns	ns	ns	ns	ns	0.744577	ns
Myo1e	ns	ns	ns	ns	ns	ns	ns	0.744034	ns
Bbs5	ns	ns	ns	0.598202	ns	ns	ns	0.74373	ns
A230083G16Rik	ns	ns	ns	ns	ns	ns	ns	0.743349	ns
Cmtm3	ns	ns	ns	ns	ns	ns	ns	0.742556	ns
Emilin1	ns	ns	ns	0.640132	0.780351	ns	ns	0.740805	ns
Adra2b	ns	ns	ns	ns	ns	ns	ns	0.740526	ns
Pik3r3	ns	ns	ns	ns	0.588728	ns	ns	0.739437	ns
Serf1	ns	ns	ns	ns	0.751352	ns	ns	0.738265	ns
Fbxo17	ns	ns	ns	0.616015	ns	ns	ns	0.735372	ns
Nkain1	ns	ns	ns	ns	ns	ns	ns	0.735126	ns
Stmn2	ns	ns	ns	0.80003	ns	ns	ns	0.731364	ns
Cdk14	ns	0.654854	ns	0.748664	0.713694	ns	ns	0.731351	ns
Gatsl2	ns	ns	ns	1.19141	ns	ns	ns	0.731111	ns
Zfp449	ns	ns	ns	0.764249	ns	ns	ns	0.730451	ns
Podn	ns	0.693616	ns	1.04013	0.662318	ns	ns	0.728894	ns
9130008F23Rik	ns	ns	ns	ns	ns	ns	ns	0.726636	ns
Lrtm1	ns	0.802768	ns	0.928857	ns	ns	ns	0.725395	ns
Plcd3	ns	ns	ns	0.59541	ns	ns	ns	0.724216	ns
Tspan2	ns	ns	ns	ns	0.629521	ns	ns	0.723448	ns
Arhgap32	ns	ns	ns	ns	ns	ns	ns	0.721864	ns
Pcdhga5	ns	ns	ns	ns	0.822686	ns	ns	0.72141	ns
Slc4a3	0.65134	0.605968	ns	0.899429	ns	ns	ns	0.718799	ns
2900026A02Rik	ns	ns	ns	ns	ns	ns	ns	0.717669	ns
C2	ns	ns	ns	ns	ns	ns	ns	0.717028	ns
Adcy2	ns	ns	ns	0.791026	ns	ns	ns	0.716914	ns
Kcnh2	ns	ns	ns	ns	ns	ns	ns	0.716008	ns
Gpr180	ns	ns	ns	0.604618	ns	ns	ns	0.71398	ns
Armcx2	ns	ns	ns	0.648824	0.639553	ns	ns	0.713415	ns
Plk2	ns	ns	ns	0.652801	ns	ns	ns	0.712849	ns
Il1rl2	ns	ns	ns	ns	ns	ns	ns	0.711398	ns
Rnf152	ns	ns	ns	ns	ns	ns	ns	0.710351	ns
Fhl2	ns	ns	ns	ns	ns	ns	ns	0.709786	ns
Arhgap28	ns	ns	ns	0.698941	ns	ns	ns	0.709523	ns
Smad1	ns	ns	ns	ns	ns	ns	ns	0.709195	ns
1810011O10Rik	ns	ns	ns	ns	ns	ns	ns	0.708976	ns
Lyplal1	ns	ns	ns	0.749443	0.897171	ns	ns	0.708617	ns
Farp1	ns	ns	ns	ns	0.890018	ns	ns	0.707141	ns
Adamts14	ns	ns	ns	ns	0.635366	ns	ns	0.707126	ns
Hoxd8	ns	ns	ns	ns	ns	ns	ns	0.706701	ns
Arhgap29	ns	ns	ns	ns	ns	ns	ns	0.705701	ns
Stox2	ns	ns	ns	ns	ns	ns	ns	0.703654	ns
Csrp1	ns	ns	ns	ns	ns	ns	ns	0.700211	ns
Wbp5	ns	ns	ns	ns	ns	ns	ns	0.699498	ns
Igf2r	ns	ns	ns	ns	ns	ns	ns	0.698742	ns
Clec1a	ns	ns	ns	ns	ns	ns	ns	0.698432	ns
Stx1b	ns	ns	ns	ns	ns	ns	ns	0.698302	ns
Wwox	ns	ns	ns	ns	ns	ns	ns	0.697088	ns
Six2	ns	ns	ns	0.818214	ns	ns	ns	0.696774	ns
Des	ns	ns	ns	0.708569	ns	ns	ns	0.696365	ns
Map1b	ns	ns	ns	0.823098	ns	ns	ns	0.695995	ns
Galnt5	ns	ns	ns	ns	0.615761	ns	ns	0.695094	ns
Tshz2	ns	ns	ns	ns	ns	ns	ns	0.69501	ns
Sgtb	ns	ns	ns	ns	ns	ns	ns	0.694102	ns
Tead3	0.617221	ns	ns	ns	0.831846	ns	ns	0.694045	ns
Sh3pxd2a	ns	ns	ns	ns	ns	ns	ns	0.692639	ns
Radil	ns	ns	ns	ns	ns	0.776492	ns	0.687845	ns
Prex2	ns	ns	ns	ns	ns	ns	ns	0.686703	ns
Lrp12	ns	ns	ns	ns	ns	ns	ns	0.686309	ns
Tagln	ns	ns	ns	ns	ns	ns	ns	0.685218	ns
Syt15	0.619047	ns	ns	ns	ns	ns	ns	0.68278	ns
Mir22hg	ns	ns	ns	ns	ns	ns	ns	0.681611	ns
Prr5	ns	ns	ns	ns	ns	ns	ns	0.678919	ns
Aldh18a1	ns	ns	ns	ns	ns	ns	ns	0.677433	ns
Slc39a6	ns	ns	ns	ns	ns	ns	ns	0.677363	ns
Sytl2	ns	ns	ns	ns	ns	ns	ns	0.676904	ns
Sema3b	ns	ns	ns	ns	ns	ns	ns	0.6768	ns
E530011L22Rik	ns	ns	ns	ns	ns	ns	ns	0.675497	ns
Plxdc2	ns	0.686959	ns	ns	0.747128	ns	ns	0.674226	ns
Rgs11	ns	ns	ns	ns	ns	ns	ns	0.673981	ns
Gpr4	ns	ns	ns	ns	ns	ns	ns	0.67364	ns
Serpinb9	ns	ns	ns	ns	ns	ns	ns	0.673215	ns
Tmem44	ns	ns	ns	ns	ns	ns	ns	0.673043	ns
Pcdh12	ns	ns	ns	ns	ns	ns	ns	0.672791	ns
Mipol1	ns	ns	ns	ns	ns	ns	ns	0.672572	ns
Magee1	ns	ns	ns	0.644872	ns	ns	ns	0.672514	ns
Rbms3	ns	0.67099	ns	ns	0.867712	ns	ns	0.672479	ns
Hoxb7	ns	ns	ns	ns	ns	ns	ns	0.672293	ns
Rbfox2	ns	ns	ns	ns	0.60364	ns	ns	0.671481	ns
Stk39	ns	ns	ns	ns	ns	ns	ns	0.670712	ns
Ephx3	ns	ns	ns	ns	ns	ns	ns	0.670696	ns
Dzip1	ns	0.616272	ns	ns	0.639088	ns	ns	0.670504	ns
Slc30a4	ns	ns	ns	ns	ns	ns	ns	0.669288	ns
Col1a1	ns	ns	ns	ns	0.634704	ns	ns	0.668798	ns
Bcl2a1b	ns	ns	ns	ns	ns	ns	ns	0.668171	ns
Rtkn	ns	ns	ns	ns	0.754025	0.716967	ns	0.66744	ns
Asic1	ns	ns	ns	ns	ns	ns	ns	0.666945	ns
Hoga1	ns	ns	ns	ns	ns	ns	ns	0.666704	ns
Lrfn4	ns	ns	ns	0.840144	ns	ns	ns	0.664854	ns
Mdga1	ns	ns	ns	ns	ns	ns	ns	0.664839	ns
Fam171b	ns	1.6299	ns	0.778332	1.13008	0.800934	ns	0.663881	ns
4931428F04Rik	ns	ns	ns	ns	0.605476	ns	ns	0.663735	ns
Smtn	ns	ns	ns	ns	ns	ns	ns	0.662288	ns
2010111I01Rik	ns	ns	ns	ns	0.638671	0.59889	ns	0.661367	ns
Adam9	ns	ns	ns	0.960994	ns	ns	ns	0.661335	ns
Mical2	ns	ns	ns	ns	ns	ns	ns	0.661281	ns
Nynrin	ns	ns	ns	ns	0.762837	ns	ns	0.660909	ns
Adcy4	ns	ns	ns	ns	ns	ns	ns	0.659472	ns
Ift74	ns	ns	ns	ns	ns	ns	ns	0.659314	ns
Vegfd	0.593364	0.62451	ns	1.64009	0.841216	ns	ns	0.656712	ns
Ephb4	ns	ns	ns	ns	0.591174	ns	ns	0.655438	ns
Rnf180	ns	ns	ns	0.755917	ns	ns	ns	0.655382	ns
Naalad2	ns	ns	ns	ns	ns	ns	ns	0.655231	ns
Tnfaip1	ns	ns	ns	0.59476	ns	ns	ns	0.654801	ns
Fgf7	ns	ns	ns	0.854259	ns	ns	ns	0.651553	ns
Arpin	ns	ns	ns	0.611261	0.622657	ns	ns	0.651117	ns
Chrnb1	ns	ns	ns	1.01555	ns	ns	ns	0.650395	ns
Prickle2	ns	0.735097	ns	ns	0.779097	ns	ns	0.650276	ns
Zmat3	ns	ns	ns	ns	ns	ns	ns	0.649598	ns
1810055G02Rik	ns	ns	ns	ns	ns	ns	ns	0.648541	ns
Sec24d	ns	0.602966	ns	0.604921	0.846003	ns	ns	0.64787	ns
Zfp112	ns	ns	ns	ns	ns	ns	ns	0.647813	ns
Shf	ns	ns	ns	ns	ns	ns	ns	0.647739	ns
Trim46	ns	ns	ns	0.627491	1.45567	0.802671	ns	0.647291	ns
Zfp518b	ns	ns	ns	ns	ns	ns	ns	0.6469	ns
Obsl1	ns	ns	ns	1.02498	ns	ns	ns	0.646755	ns
Dusp18	-0.898531	-0.586493	ns	ns	ns	ns	ns	0.646593	ns
Man2a1	ns	ns	ns	ns	ns	ns	ns	0.646037	ns
Pdgfa	ns	ns	ns	ns	ns	ns	ns	0.644852	ns
Zeb1	ns	ns	ns	ns	ns	ns	ns	0.644478	ns
Zfp948	ns	ns	ns	ns	ns	ns	ns	0.642622	ns
Hs2st1	ns	ns	ns	ns	ns	ns	ns	0.642446	ns
Neo1	ns	ns	ns	ns	ns	ns	ns	0.642326	ns
Fndc3b	ns	ns	ns	ns	0.748968	ns	ns	0.639876	ns
Anxa5	ns	ns	ns	ns	0.689736	ns	ns	0.639774	ns
Fam198b	ns	ns	ns	ns	0.640076	ns	ns	0.638718	ns
Chpf2	ns	ns	ns	ns	ns	ns	ns	0.638508	ns
Fkbp1b	ns	ns	ns	0.625315	ns	ns	ns	0.63608	ns
Eml1	ns	ns	ns	ns	ns	ns	ns	0.63563	ns
Zfp820	ns	ns	ns	ns	ns	ns	ns	0.635533	ns
Slc36a4	ns	ns	ns	ns	ns	ns	ns	0.63473	ns
Acsl6	ns	ns	ns	ns	ns	ns	ns	0.633326	ns
Gramd3	ns	ns	ns	ns	ns	ns	ns	0.632655	ns
Tmem26	ns	ns	ns	ns	ns	ns	ns	0.63263	ns
Ryk	ns	ns	ns	ns	ns	ns	ns	0.632191	ns
Rtp3	ns	ns	ns	ns	ns	ns	ns	0.6319	ns
Dnal1	ns	ns	ns	ns	ns	ns	ns	0.631848	ns
Zfp583	ns	ns	ns	ns	ns	ns	ns	0.631402	ns
AU021092	ns	ns	ns	0.625939	ns	ns	ns	0.631374	ns
Rbp4	ns	ns	ns	-0.681162	0.632687	0.634468	ns	0.630116	ns
Ttc12	ns	ns	ns	0.803511	ns	ns	ns	0.629332	ns
Pcdhga6	ns	ns	ns	ns	ns	ns	ns	0.628763	ns
Hivep2	ns	ns	ns	ns	ns	ns	ns	0.628741	ns
Gadd45b	ns	ns	ns	ns	ns	ns	ns	0.627496	ns
Casq2	ns	ns	ns	ns	-0.669016	ns	ns	0.627092	ns
Hmga2	ns	ns	ns	ns	ns	ns	ns	0.627092	ns
Fam188b	ns	ns	ns	ns	ns	ns	ns	0.62613	ns
Glce	ns	ns	ns	ns	ns	ns	ns	0.626128	ns
Qsox2	ns	ns	ns	ns	ns	ns	ns	0.624425	ns
Cttnbp2nl	ns	ns	ns	0.931447	ns	ns	ns	0.624264	ns
Hic1	ns	ns	ns	1.21127	ns	ns	ns	0.623556	ns
L3hypdh	ns	ns	ns	ns	1.0099	0.713348	ns	0.622647	ns
Arhgef15	ns	ns	ns	ns	ns	ns	ns	0.622195	ns
Plxna3	ns	0.832342	ns	ns	0.618908	ns	ns	0.621729	ns
Gpc4	ns	ns	ns	ns	ns	ns	ns	0.621264	ns
Itgb1	ns	ns	ns	ns	ns	ns	ns	0.621001	ns
Rapgef5	ns	ns	ns	ns	ns	ns	ns	0.618889	ns
Soga1	ns	ns	ns	ns	0.630459	ns	ns	0.617636	ns
Arf4	ns	ns	ns	ns	ns	ns	ns	0.617388	ns
Cdh5	ns	ns	ns	ns	ns	ns	ns	0.617372	ns
Prkd1	ns	ns	ns	ns	0.873872	ns	ns	0.617185	ns
B4galt1	ns	ns	ns	ns	ns	ns	ns	0.616525	ns
P4hb	ns	ns	ns	0.652303	ns	ns	ns	0.615934	ns
Il20rb	ns	ns	ns	ns	ns	ns	ns	0.615589	ns
Ccnyl1	ns	ns	ns	ns	ns	ns	ns	0.613505	ns
Wdr66	ns	ns	ns	ns	ns	0.599871	ns	0.613444	ns
Cav2	ns	ns	ns	ns	ns	ns	ns	0.613167	ns
Luzp1	ns	ns	ns	ns	ns	ns	ns	0.61251	ns
Gm14295	ns	ns	ns	0.613538	ns	ns	ns	0.612033	ns
Dll1	ns	ns	ns	ns	ns	ns	ns	0.611874	ns
Fzd7	ns	ns	ns	ns	ns	ns	ns	0.611655	ns
Cyb5r3	ns	ns	ns	0.617434	0.605956	ns	ns	0.611652	ns
Mdfic	ns	ns	ns	ns	ns	ns	ns	0.610725	ns
Nphp1	ns	ns	ns	ns	ns	ns	ns	0.610385	ns
Srpx	ns	ns	ns	ns	0.724825	ns	ns	0.610072	ns
E130311K13Rik	ns	ns	ns	ns	ns	ns	ns	0.609174	ns
Lrrc59	ns	ns	ns	ns	ns	ns	ns	0.608536	ns
Rrbp1	ns	ns	ns	ns	0.598266	ns	ns	0.607979	ns
B930095G15Rik	ns	ns	ns	ns	ns	ns	ns	0.607424	ns
Gpr162	ns	ns	ns	ns	ns	0.696039	ns	0.607048	ns
Eogt	ns	ns	ns	ns	ns	ns	ns	0.606322	ns
Myo1b	ns	ns	ns	ns	ns	ns	ns	0.60542	ns
Pecam1	ns	ns	ns	ns	ns	ns	ns	0.605272	ns
Creb3	ns	ns	ns	ns	ns	ns	ns	0.604972	ns
Lrrc42	ns	ns	ns	ns	ns	ns	ns	0.604869	ns
Slc41a1	ns	ns	ns	ns	ns	ns	ns	0.604797	ns
Prickle1	ns	ns	ns	ns	ns	ns	ns	0.602796	ns
Hoxc5	ns	ns	ns	ns	ns	ns	ns	0.602109	ns
Dzip1l	ns	0.805656	ns	ns	0.930931	ns	ns	0.601537	ns
Myzap	ns	ns	ns	ns	ns	ns	ns	0.600913	ns
Wls	ns	ns	ns	ns	ns	ns	ns	0.600798	ns
Cyp2d22	ns	ns	ns	ns	ns	ns	ns	0.598876	ns
Fbxl7	ns	ns	ns	ns	ns	ns	ns	0.598764	ns
Tldc1	ns	ns	ns	ns	ns	ns	ns	0.598697	ns
Lzts3	ns	ns	ns	0.624692	ns	ns	ns	0.598055	ns
Tpbg	ns	ns	ns	0.752532	ns	ns	ns	0.597248	ns
Pgm5	ns	ns	ns	ns	ns	ns	ns	0.597042	ns
Ccdc141	ns	ns	ns	ns	ns	ns	ns	0.596595	ns
Chd3	ns	ns	ns	ns	ns	ns	ns	0.596167	ns
Aldh7a1	ns	ns	ns	ns	ns	ns	ns	0.595553	ns
Zdhhc15	ns	ns	ns	ns	ns	ns	ns	0.592066	ns
Anxa2	ns	ns	ns	0.632895	ns	ns	ns	0.591783	ns
Slc7a6	ns	ns	ns	ns	ns	ns	ns	0.591498	ns
Parp8	ns	ns	ns	ns	ns	ns	ns	0.591293	ns
Tceal8	ns	ns	ns	ns	ns	ns	ns	0.590935	ns
B3glct	ns	ns	ns	ns	ns	ns	ns	0.590482	ns
Mid2	ns	ns	ns	ns	ns	ns	ns	0.590315	ns
Kctd11	ns	ns	ns	ns	0.729173	ns	ns	0.590276	ns
Mex3b	ns	ns	ns	ns	0.649748	ns	ns	0.589398	ns
Pls3	ns	ns	ns	ns	0.601374	ns	ns	0.588988	ns
Tmed1	ns	ns	ns	ns	ns	ns	ns	0.588586	ns
Rasl12	ns	ns	ns	ns	ns	ns	ns	0.587768	ns
Myo19	ns	ns	ns	ns	ns	ns	ns	0.587679	ns
Ctsl	ns	ns	ns	0.669198	ns	ns	ns	0.587643	ns
Lman1	ns	ns	ns	ns	ns	ns	ns	0.587357	ns
Lama5	ns	ns	ns	ns	ns	ns	ns	0.586983	ns
Fblim1	ns	ns	ns	ns	ns	ns	ns	0.586048	ns
Gdpd5	ns	0.591734	ns	0.967292	ns	ns	ns	0.585293	ns
C3	ns	ns	ns	ns	ns	ns	ns	-0.585745	ns
Recql4	ns	ns	ns	ns	ns	ns	ns	-0.585795	ns
Ckm	ns	ns	ns	ns	ns	ns	ns	-0.586708	ns
Lin28a	ns	ns	ns	-0.728694	ns	ns	ns	-0.586867	ns
Car1	ns	ns	ns	-0.807239	ns	ns	ns	-0.586869	ns
Olr1	ns	ns	ns	ns	ns	ns	ns	-0.587098	ns
Sort1	ns	ns	ns	ns	ns	ns	ns	-0.587289	ns
Lrmp	ns	ns	ns	ns	ns	ns	ns	-0.587507	ns
Plcg2	ns	ns	ns	ns	ns	ns	ns	-0.587684	ns
Hmgb2	ns	ns	ns	ns	ns	ns	ns	-0.58816	ns
Tifab	ns	ns	ns	ns	ns	ns	ns	-0.588538	ns
Srgn	ns	ns	ns	ns	ns	ns	ns	-0.588946	ns
Lst1	ns	ns	ns	ns	ns	ns	ns	-0.588999	ns
Cxcr2	ns	ns	ns	ns	ns	ns	ns	-0.589075	ns
Cadm1	ns	ns	ns	ns	ns	ns	ns	-0.589286	ns
Slc14a1	ns	ns	ns	ns	ns	ns	ns	-0.589843	ns
Mir16-1	ns	ns	ns	ns	ns	ns	ns	-0.58996	ns
Cd72	ns	ns	ns	ns	ns	ns	ns	-0.590131	ns
P2rx3	ns	ns	ns	-0.706229	ns	ns	ns	-0.590205	ns
5031414D18Rik	ns	ns	ns	ns	ns	ns	ns	-0.590344	ns
Mcpt8	ns	ns	ns	-0.726233	ns	ns	ns	-0.590556	ns
Fgd4	ns	ns	ns	ns	ns	ns	ns	-0.590573	ns
Muc13	ns	ns	ns	ns	ns	ns	ns	-0.590679	ns
Nadk2	ns	ns	ns	ns	ns	ns	ns	-0.590884	ns
Nfe2	ns	ns	ns	-0.617741	ns	ns	ns	-0.591264	ns
Ifit1bl2	ns	ns	ns	ns	ns	ns	ns	-0.591452	ns
Tmie	ns	ns	ns	ns	ns	ns	ns	-0.591715	ns
Atp7b	ns	ns	ns	-0.996438	ns	ns	ns	-0.592219	ns
1600010M07Rik	ns	ns	ns	ns	ns	ns	ns	-0.592843	ns
Rspo3	ns	ns	ns	ns	ns	ns	ns	-0.592923	ns
Avil	-0.588567	ns	ns	ns	ns	ns	ns	-0.593028	ns
Fpr2	ns	ns	ns	ns	ns	ns	ns	-0.593294	ns
Tmem71	ns	ns	ns	ns	ns	ns	ns	-0.593524	ns
Aldh1b1	ns	ns	ns	ns	ns	ns	ns	-0.593815	ns
Pilra	ns	ns	ns	ns	ns	ns	ns	-0.593941	ns
Hsh2d	ns	ns	ns	-0.797322	ns	ns	ns	-0.593946	ns
Tbc1d10c	ns	ns	ns	ns	ns	ns	ns	-0.594558	ns
Sirpb1a	ns	-0.938795	ns	ns	ns	ns	ns	-0.594573	ns
Fgr	ns	ns	ns	ns	ns	ns	ns	-0.594623	ns
Tenm4	ns	ns	ns	ns	ns	ns	ns	-0.595757	ns
Dgat2	ns	ns	ns	ns	ns	ns	ns	-0.595875	ns
Ank1	ns	ns	ns	ns	ns	ns	ns	-0.596096	ns
Slc25a13	ns	ns	ns	ns	ns	ns	ns	-0.596292	ns
F2rl2	ns	ns	ns	ns	ns	ns	ns	-0.596931	ns
Spint2	ns	ns	ns	ns	ns	ns	ns	-0.597049	ns
Ptgs1	ns	ns	ns	ns	ns	ns	ns	-0.597139	ns
Alox5	ns	ns	ns	ns	ns	ns	ns	-0.597287	ns
Gucy1a3	ns	ns	ns	ns	ns	ns	ns	-0.597907	ns
Kif21b	ns	ns	ns	ns	ns	ns	ns	-0.597992	ns
Fn3k	ns	ns	ns	ns	ns	ns	ns	-0.598153	ns
Cd52	ns	ns	ns	ns	ns	ns	ns	-0.598494	ns
Ptpn6	ns	ns	ns	ns	ns	ns	ns	-0.598546	ns
Treml4	ns	ns	ns	ns	ns	ns	ns	-0.598761	ns
Asb1	ns	ns	ns	ns	ns	ns	ns	-0.598899	ns
Dmp1	ns	ns	ns	ns	ns	ns	ns	-0.598988	ns
Slc26a1	ns	ns	ns	ns	ns	ns	ns	-0.599199	ns
Nyx	ns	ns	ns	ns	ns	ns	ns	-0.599282	ns
C530008M17Rik	ns	ns	ns	-0.617756	ns	ns	ns	-0.599529	ns
S100a9	ns	ns	ns	ns	ns	ns	ns	-0.599797	ns
AI662270	ns	ns	ns	ns	ns	ns	ns	-0.600001	ns
Ngp	ns	ns	ns	-0.641356	ns	ns	ns	-0.600648	ns
Fam234b	ns	ns	ns	-0.617523	ns	ns	ns	-0.601434	ns
Tnfrsf19	ns	ns	ns	ns	ns	ns	ns	-0.602087	ns
Samd9l	ns	ns	ns	ns	ns	ns	ns	-0.602187	ns
Rnase6	ns	ns	ns	ns	ns	ns	ns	-0.602381	ns
Card9	ns	ns	ns	ns	ns	ns	ns	-0.602513	ns
Ctse	ns	ns	ns	-0.734172	ns	ns	ns	-0.60313	ns
Otub2	ns	ns	ns	ns	ns	ns	ns	-0.604001	ns
Alas2	ns	ns	ns	-0.649234	ns	ns	ns	-0.604256	ns
Slc35d3	ns	ns	ns	ns	ns	ns	ns	-0.604326	ns
Tspan33	ns	ns	ns	-0.626467	ns	ns	ns	-0.60534	ns
Tmcc2	ns	ns	ns	ns	ns	ns	ns	-0.605346	ns
Atp1a3	ns	ns	ns	ns	ns	ns	ns	-0.605457	ns
Ptprz1	ns	ns	ns	ns	ns	ns	ns	-0.605563	ns
Il2ra	ns	ns	ns	ns	ns	ns	ns	-0.605676	ns
Slc22a20	ns	-0.759921	ns	ns	-0.682613	ns	ns	-0.605894	ns
Gpr171	ns	ns	ns	ns	ns	ns	ns	-0.607336	ns
Snca	ns	ns	ns	-0.701105	ns	ns	ns	-0.607352	ns
Pank1	ns	ns	ns	ns	-0.718933	ns	ns	-0.607895	ns
Gpr160	ns	ns	ns	ns	ns	ns	ns	-0.60793	ns
Slain1	ns	ns	ns	-0.754158	ns	ns	ns	-0.60804	ns
M1ap	ns	ns	ns	ns	ns	ns	ns	-0.608436	ns
Abca7	ns	ns	ns	ns	ns	ns	ns	-0.608689	ns
Cfh	ns	ns	ns	ns	ns	ns	ns	-0.608738	ns
Syt6	ns	ns	ns	-0.628356	ns	ns	ns	-0.609417	ns
Rac2	ns	ns	ns	ns	ns	ns	ns	-0.610126	ns
Hsd11b1	ns	ns	ns	ns	ns	ns	ns	-0.610221	ns
Pvalb	ns	ns	ns	ns	ns	ns	ns	-0.610638	ns
Ctsg	ns	ns	ns	-0.692817	ns	ns	ns	-0.611356	ns
Asb11	ns	ns	ns	ns	-0.73566	ns	ns	-0.611428	ns
Dmtn	ns	ns	ns	-0.627464	ns	ns	ns	-0.611744	ns
Blk	ns	ns	ns	-0.685488	ns	ns	ns	-0.611868	ns
Spta1	ns	ns	ns	-0.684464	ns	ns	ns	-0.612292	ns
Asic3	ns	ns	ns	ns	ns	ns	ns	-0.612332	ns
Psmb9	ns	ns	ns	ns	ns	ns	ns	-0.612647	ns
Cpe	ns	ns	ns	ns	ns	ns	ns	-0.613338	ns
Smox	-0.710119	ns	ns	-1.12206	ns	ns	ns	-0.613758	ns
AA388235	ns	ns	ns	ns	ns	ns	ns	-0.615234	ns
Arhgdib	ns	ns	ns	ns	ns	ns	ns	-0.615348	ns
Tspan32	ns	ns	ns	ns	ns	ns	ns	-0.615517	ns
Ltf	ns	ns	ns	-0.609416	ns	ns	ns	-0.615956	ns
Vnn3	ns	ns	ns	ns	ns	ns	ns	-0.615978	ns
Slc6a9	ns	ns	ns	ns	ns	ns	ns	-0.615986	ns
Col11a2	ns	ns	ns	ns	ns	ns	ns	-0.616929	ns
Dsp	ns	ns	ns	ns	ns	ns	ns	-0.617992	ns
Slc2a3	ns	ns	ns	ns	ns	ns	ns	-0.618133	ns
Pigq	ns	ns	ns	ns	ns	ns	ns	-0.618335	ns
Cd19	ns	ns	ns	-0.633277	ns	ns	ns	-0.619029	ns
Nat8l	ns	ns	ns	-0.731834	ns	ns	ns	-0.619035	ns
Arl11	ns	ns	ns	ns	ns	ns	ns	-0.619346	ns
Hck	ns	ns	ns	ns	ns	ns	ns	-0.619533	ns
Acmsd	ns	ns	ns	ns	ns	ns	ns	-0.620154	ns
AI467606	ns	ns	ns	ns	ns	ns	ns	-0.620348	ns
Alox5ap	ns	ns	ns	ns	ns	ns	ns	-0.620633	ns
Atp2a3	ns	ns	ns	ns	ns	ns	ns	-0.620645	ns
Fermt3	ns	ns	ns	ns	ns	ns	ns	-0.620665	ns
Rnase2a	ns	ns	ns	ns	ns	ns	ns	-0.621122	ns
Ly6c2	ns	ns	ns	-0.735905	ns	ns	ns	-0.621834	ns
Cd79a	ns	ns	ns	-0.636199	ns	ns	ns	-0.622728	ns
Clec9a	ns	ns	ns	ns	ns	ns	ns	-0.622834	ns
Dennd1c	ns	ns	ns	ns	ns	ns	ns	-0.622866	ns
Gm12070	ns	ns	ns	ns	ns	ns	ns	-0.622886	ns
Klrb1f	ns	ns	ns	ns	ns	ns	ns	-0.622958	ns
Asb16	ns	ns	ns	ns	ns	ns	ns	-0.623427	ns
Stx11	ns	ns	ns	ns	ns	ns	ns	-0.623476	ns
Akna	ns	ns	ns	ns	ns	ns	ns	-0.624212	ns
Ptch1	ns	ns	ns	ns	ns	ns	ns	-0.624276	ns
Usp18	ns	ns	ns	ns	ns	ns	ns	-0.624772	ns
Gch1	ns	ns	ns	-0.622724	ns	ns	ns	-0.624819	ns
Tespa1	ns	ns	ns	ns	ns	ns	ns	-0.625478	ns
Btla	ns	ns	ns	ns	ns	ns	ns	-0.625656	ns
Wnk4	ns	ns	ns	ns	ns	ns	ns	-0.625697	ns
Fut7	ns	ns	ns	ns	ns	ns	ns	-0.626041	ns
Dgkg	ns	ns	ns	ns	ns	ns	ns	-0.626116	ns
Retnlg	ns	ns	ns	ns	ns	ns	ns	-0.626246	ns
Lpin1	ns	ns	ns	0.600571	-0.611193	ns	ns	-0.626432	ns
Tbx2	ns	ns	ns	ns	ns	ns	ns	-0.626476	ns
Olfm4	ns	ns	ns	ns	ns	ns	ns	-0.626968	ns
Hmha1	ns	ns	ns	ns	ns	ns	ns	-0.626998	ns
Slc35g1	ns	ns	ns	ns	ns	ns	ns	-0.627082	ns
Chit1	ns	ns	ns	ns	ns	ns	ns	-0.627172	ns
Panct2	ns	ns	ns	-0.785424	ns	ns	ns	-0.627677	ns
Chil5	ns	ns	ns	-0.765775	ns	ns	ns	-0.628069	ns
Lyl1	ns	ns	ns	ns	ns	ns	ns	-0.628634	ns
Fcrla	ns	ns	ns	-0.589624	ns	ns	ns	-0.628996	ns
Npas4	ns	ns	ns	ns	ns	ns	ns	-0.629375	ns
Mfsd13a	ns	ns	ns	ns	ns	ns	ns	-0.629577	ns
Slc4a1	ns	ns	ns	-0.613172	ns	ns	ns	-0.629847	ns
Sned1	ns	1.15155	ns	0.863883	1.64576	0.880255	ns	-0.629859	ns
Gmfg	ns	ns	ns	ns	ns	ns	ns	-0.629911	ns
Fcnb	ns	ns	ns	-0.648054	ns	ns	ns	-0.629913	ns
Xk	ns	ns	ns	ns	ns	ns	ns	-0.630302	ns
Gna15	ns	ns	ns	ns	ns	ns	ns	-0.631041	ns
H2-DMa	ns	ns	ns	ns	ns	ns	ns	-0.631343	ns
Gnaz	ns	ns	ns	ns	ns	ns	ns	-0.631754	ns
Ly6g6c	ns	ns	ns	-0.68667	ns	ns	ns	-0.631962	ns
Uckl1os	ns	ns	ns	ns	ns	ns	ns	-0.633951	ns
Pax5	ns	ns	ns	ns	ns	ns	ns	-0.634221	ns
Cdk5r1	ns	ns	ns	ns	ns	ns	ns	-0.634571	ns
Tbxas1	ns	ns	ns	ns	ns	ns	ns	-0.634582	ns
Rltpr	ns	ns	ns	-0.685097	ns	ns	ns	-0.634924	ns
Frat2	ns	ns	ns	ns	ns	ns	ns	-0.635006	ns
Mmp25	ns	ns	ns	-0.58778	ns	ns	ns	-0.635476	ns
Alox12	ns	ns	ns	ns	ns	ns	ns	-0.635572	ns
AI463229	ns	ns	ns	ns	ns	ns	ns	-0.635663	ns
Abcg4	ns	ns	ns	-0.587994	ns	ns	ns	-0.63569	ns
Siglece	ns	ns	ns	ns	ns	ns	ns	-0.635969	ns
A430035B10Rik	ns	ns	ns	ns	ns	ns	ns	-0.636101	ns
Blnk	ns	ns	ns	ns	ns	ns	ns	-0.636465	ns
Enpp6	ns	ns	ns	ns	ns	ns	ns	-0.636551	ns
Hemgn	ns	ns	ns	-0.696571	ns	ns	ns	-0.637914	ns
Treml2	ns	ns	ns	ns	ns	ns	ns	-0.638309	ns
Aunip	ns	ns	ns	ns	ns	ns	ns	-0.638811	ns
Pik3cd	ns	ns	ns	ns	ns	ns	ns	-0.638829	ns
Cd79b	ns	ns	ns	-0.663073	ns	ns	ns	-0.639391	ns
Sh3tc2	ns	ns	ns	-0.720463	ns	ns	ns	-0.639642	ns
Serpinb10	ns	ns	ns	ns	ns	ns	ns	-0.640554	ns
4930438A08Rik	ns	ns	ns	-0.671321	ns	ns	ns	-0.640956	ns
Samd11	ns	ns	ns	ns	ns	ns	ns	-0.641158	ns
Alkbh4	ns	ns	ns	ns	ns	ns	ns	-0.641401	ns
Calcr	ns	ns	ns	ns	ns	ns	ns	-0.641842	ns
Fanca	ns	ns	ns	ns	ns	ns	ns	-0.642644	ns
Wfdc21	ns	ns	ns	ns	ns	ns	ns	-0.64344	ns
H2-T24	ns	ns	ns	ns	ns	ns	ns	-0.643907	ns
Fam117a	ns	ns	ns	-0.620916	ns	ns	ns	-0.644279	ns
Zbtb42	ns	ns	ns	ns	ns	ns	ns	-0.644694	ns
Spns3	ns	ns	ns	ns	ns	ns	ns	-0.644881	ns
Metrn	ns	ns	ns	ns	ns	ns	ns	-0.645412	ns
Aatk	ns	ns	ns	ns	ns	ns	ns	-0.645652	ns
Lipg	ns	ns	ns	-0.859719	ns	ns	ns	-0.645656	ns
Pilrb1	ns	ns	ns	-0.660632	ns	ns	ns	-0.645814	ns
F630028O10Rik	ns	ns	ns	ns	ns	ns	ns	-0.646143	ns
Lrrc14b	ns	ns	ns	ns	-0.782864	ns	ns	-0.646225	ns
Hmbs	ns	ns	ns	-0.634065	ns	ns	ns	-0.647245	ns
2610020C07Rik	ns	ns	ns	ns	ns	ns	ns	-0.647285	ns
Gpx1	ns	ns	ns	ns	ns	ns	ns	-0.647581	ns
Rhag	ns	ns	ns	-0.750952	ns	ns	ns	-0.648131	ns
Gata1	ns	ns	ns	-0.628766	ns	ns	ns	-0.648378	ns
Il12rb2	ns	ns	ns	ns	ns	ns	ns	-0.649583	ns
Ltb	ns	ns	ns	ns	ns	ns	ns	-0.649849	ns
Epb42	ns	ns	ns	-0.639261	ns	ns	ns	-0.650197	ns
Cnp	ns	ns	ns	ns	ns	ns	ns	-0.650548	ns
Nme3	ns	ns	ns	ns	ns	ns	ns	-0.651039	ns
Iglv1	ns	ns	ns	ns	ns	ns	ns	-0.651744	ns
Sell	ns	ns	ns	-0.711705	ns	ns	ns	-0.651889	ns
Kcnj11	ns	ns	ns	ns	ns	ns	ns	-0.652041	ns
Colgalt2	ns	ns	ns	ns	ns	ns	ns	-0.652341	ns
Col6a5	ns	ns	ns	-0.852398	0.735393	0.820321	ns	-0.652582	ns
Mrvi1	ns	ns	ns	ns	ns	ns	ns	-0.653049	ns
Mapt	ns	ns	ns	0.769893	-0.788235	ns	ns	-0.653851	ns
Amica1	ns	ns	ns	ns	ns	ns	ns	-0.653909	ns
Slc30a10	ns	ns	ns	-0.758029	ns	ns	ns	-0.6542	ns
Tnnc2	ns	ns	ns	ns	ns	ns	ns	-0.65482	ns
Fam65c	ns	ns	ns	ns	ns	ns	ns	-0.65534	ns
Fat3	ns	ns	ns	ns	ns	ns	ns	-0.655576	ns
Cd37	ns	ns	ns	ns	ns	ns	ns	-0.656103	ns
Myb	ns	ns	ns	ns	ns	ns	ns	-0.656654	ns
Rdh12	ns	ns	ns	ns	ns	ns	ns	-0.657282	ns
Ache	ns	ns	ns	ns	ns	ns	ns	-0.657526	ns
Vsig4	ns	1.05014	ns	0.760832	0.645092	ns	ns	-0.657743	ns
Isg20	ns	ns	ns	-0.60019	ns	ns	ns	-0.658087	ns
Gm11696	ns	ns	ns	ns	ns	ns	ns	-0.658101	ns
Rsad2	ns	ns	ns	-0.633505	ns	ns	ns	-0.658838	ns
Itgb7	ns	ns	ns	ns	ns	ns	ns	-0.659005	ns
Mxd1	ns	ns	ns	ns	ns	ns	ns	-0.659223	ns
9530091C08Rik	ns	ns	ns	ns	ns	ns	ns	-0.659593	ns
Cd163	ns	ns	ns	ns	ns	ns	ns	-0.660027	ns
Gca	ns	ns	ns	-0.69656	ns	ns	ns	-0.660253	ns
Slc24a5	ns	ns	ns	ns	ns	ns	ns	-0.660311	ns
Gm15987	ns	ns	ns	ns	ns	ns	ns	-0.660655	ns
Slc6a12	ns	ns	ns	-1.04846	ns	ns	ns	-0.660829	ns
Flt3	ns	ns	ns	ns	ns	ns	ns	-0.661688	ns
AI839979	ns	ns	ns	ns	ns	ns	ns	-0.662643	ns
Gp1ba	ns	ns	ns	ns	ns	ns	ns	-0.662762	ns
Trim10	ns	ns	ns	-0.627061	ns	ns	ns	-0.663191	ns
Ltb4r1	ns	ns	ns	ns	ns	ns	ns	-0.663997	ns
Ap5b1	ns	ns	ns	ns	ns	ns	ns	-0.664625	ns
Kel	ns	ns	ns	-0.678692	ns	ns	ns	-0.664652	ns
Mogat2	ns	ns	ns	ns	ns	ns	ns	-0.664824	ns
2010300C02Rik	ns	ns	ns	ns	ns	ns	ns	-0.66528	ns
Klra17	ns	ns	ns	-0.701511	ns	ns	ns	-0.665423	ns
Sla	ns	ns	ns	ns	ns	ns	ns	-0.665497	ns
Nlrp6	ns	ns	ns	ns	-0.689645	ns	ns	-0.665625	ns
Pla2g5	ns	ns	ns	-0.623371	ns	ns	ns	-0.66569	ns
Rgs14	ns	ns	ns	ns	ns	ns	ns	-0.665712	ns
Serpinb2	ns	ns	ns	ns	ns	ns	ns	-0.66612	ns
Spib	ns	ns	ns	ns	ns	ns	ns	-0.666602	ns
Apol8	ns	ns	ns	-0.624692	ns	ns	ns	-0.667205	ns
Bola1	ns	ns	ns	ns	ns	ns	ns	-0.667574	ns
Wdfy4	ns	ns	ns	ns	ns	ns	ns	-0.667968	ns
Nos1ap	ns	ns	ns	-0.65071	ns	ns	ns	-0.66884	ns
Sptb	ns	ns	ns	ns	ns	ns	ns	-0.669305	ns
Uba7	ns	ns	ns	ns	ns	ns	ns	-0.67011	ns
Cecr2	ns	ns	ns	ns	ns	ns	ns	-0.670402	ns
Tusc1	ns	ns	ns	ns	ns	ns	ns	-0.670739	ns
Depdc1b	ns	ns	ns	-0.598028	ns	ns	ns	-0.671612	ns
Itga2b	ns	ns	ns	ns	ns	ns	ns	-0.672006	ns
S100b	ns	ns	ns	ns	ns	ns	ns	-0.672336	ns
Gypa	ns	ns	ns	-0.667498	ns	ns	ns	-0.673387	ns
Mgam	ns	ns	ns	ns	ns	ns	ns	-0.67365	ns
Gp9	ns	ns	ns	ns	ns	ns	ns	-0.673734	ns
Ppbp	ns	ns	ns	-0.597272	ns	ns	ns	-0.674353	ns
Cldn15	ns	ns	ns	-0.603986	ns	ns	ns	-0.674389	ns
4930431P03Rik	ns	ns	ns	ns	ns	ns	ns	-0.675606	ns
Siglecg	ns	ns	ns	ns	ns	ns	ns	-0.675936	ns
Dhrs11	ns	ns	ns	-0.620021	ns	ns	ns	-0.676934	ns
Arhgap4	ns	ns	ns	ns	ns	ns	ns	-0.677483	ns
Abca13	ns	ns	ns	-0.613703	ns	ns	ns	-0.678349	ns
Cdk2ap2	ns	ns	ns	ns	ns	ns	ns	-0.678589	ns
Cyfip2	ns	ns	ns	-0.601282	ns	ns	ns	-0.679429	ns
Mylpf	ns	ns	ns	ns	ns	ns	ns	-0.679507	ns
Lpar2	ns	ns	ns	ns	ns	ns	ns	-0.679822	ns
Cp	ns	ns	ns	ns	ns	ns	ns	-0.680124	ns
Ms4a4c	ns	ns	ns	ns	ns	ns	ns	-0.680432	ns
Trem3	ns	ns	ns	-0.607642	ns	ns	ns	-0.680506	ns
Parvg	ns	ns	ns	ns	ns	ns	ns	-0.680866	ns
Fam65b	ns	ns	ns	ns	ns	ns	ns	-0.681573	ns
Itgal	ns	ns	ns	ns	ns	ns	ns	-0.68164	ns
Rbm38	ns	ns	ns	ns	ns	ns	ns	-0.681666	ns
Mpo	ns	ns	ns	-0.647065	ns	ns	ns	-0.682601	ns
Map4k2	ns	ns	ns	ns	ns	ns	ns	-0.682613	ns
Pik3cg	ns	ns	ns	ns	ns	ns	ns	-0.683379	ns
Chkb	ns	ns	ns	ns	ns	ns	ns	-0.683397	ns
Nup210	ns	ns	ns	ns	ns	ns	ns	-0.683524	ns
Cd300lf	ns	ns	ns	ns	ns	ns	ns	-0.683868	ns
Pkhd1l1	ns	ns	ns	-0.750602	ns	ns	ns	-0.684246	ns
Slc38a5	ns	ns	ns	-0.705427	ns	ns	ns	-0.684578	ns
Dnase1l3	ns	ns	ns	ns	ns	ns	ns	-0.684686	ns
Adgrg3	ns	ns	ns	ns	ns	ns	ns	-0.68531	ns
Rab27a	ns	ns	ns	ns	ns	ns	ns	-0.685809	ns
Pld5	ns	ns	ns	ns	ns	ns	ns	-0.686066	ns
Sema4a	ns	ns	ns	ns	ns	ns	ns	-0.686808	ns
Kifc5b	ns	ns	ns	ns	ns	ns	ns	-0.687351	ns
Timd4	ns	ns	ns	-0.644423	ns	ns	ns	-0.687442	ns
Epcam	ns	ns	ns	ns	ns	ns	ns	-0.687683	ns
5730508B09Rik	ns	ns	ns	ns	ns	ns	ns	-0.688068	ns
Ppp1r1b	ns	ns	ns	ns	ns	ns	ns	-0.688141	ns
Slc25a37	ns	ns	ns	-0.621009	ns	ns	ns	-0.688629	ns
Camp	ns	ns	ns	-0.625111	ns	ns	ns	-0.688738	ns
Cd96	ns	ns	ns	ns	ns	ns	ns	-0.688933	ns
Cyp4f18	ns	ns	ns	ns	ns	ns	ns	-0.689047	ns
Rasgrp4	ns	ns	ns	ns	ns	ns	ns	-0.689098	ns
Dok3	ns	ns	ns	ns	ns	ns	ns	-0.690576	ns
Igkc	ns	ns	ns	ns	ns	ns	ns	-0.691319	ns
Ugt8a	ns	ns	ns	ns	ns	ns	ns	-0.691701	ns
AI504432	ns	ns	ns	ns	ns	ns	ns	-0.692061	ns
Zbtb16	ns	ns	ns	ns	ns	ns	ns	-0.692498	ns
Naip5	ns	ns	ns	ns	ns	ns	ns	-0.692923	ns
Pf4	ns	ns	ns	ns	ns	ns	ns	-0.693569	ns
Gpr141	ns	ns	ns	ns	ns	ns	ns	-0.694541	ns
Slc30a2	ns	ns	ns	-0.821211	-1.03799	ns	ns	-0.694716	ns
Trpm2	ns	ns	ns	ns	ns	ns	ns	-0.69561	ns
Nlrp12	ns	ns	ns	ns	ns	ns	ns	-0.696363	ns
Kcnj10	ns	ns	ns	-0.812347	ns	ns	ns	-0.69644	ns
Pglyrp1	ns	ns	ns	-0.610381	ns	ns	ns	-0.696668	ns
Smtnl2	ns	ns	ns	ns	-0.60705	ns	ns	-0.697655	ns
Pou2af1	ns	ns	ns	ns	ns	ns	ns	-0.697841	ns
Gfi1	ns	ns	ns	ns	ns	ns	ns	-0.698093	ns
I830127L07Rik	ns	ns	ns	-0.606694	ns	ns	ns	-0.699018	ns
Blvrb	ns	ns	ns	ns	ns	ns	ns	-0.699181	ns
Il1f9	ns	ns	ns	ns	ns	ns	ns	-0.700023	ns
Glt1d1	ns	ns	ns	ns	ns	ns	ns	-0.700048	ns
Trim30b	ns	ns	ns	ns	ns	ns	ns	-0.700413	ns
Unc13d	ns	ns	ns	ns	ns	ns	ns	-0.700554	ns
Slfn14	ns	ns	ns	-0.711525	ns	ns	ns	-0.700924	ns
Zfp296	ns	ns	ns	ns	ns	ns	ns	-0.702089	ns
Rhoh	ns	ns	ns	ns	ns	ns	ns	-0.702659	ns
Card11	ns	ns	ns	ns	ns	ns	ns	-0.702722	ns
2010110K18Rik	ns	ns	ns	ns	ns	ns	ns	-0.703099	ns
Gm9733	ns	ns	ns	ns	ns	ns	ns	-0.703114	ns
BC035044	ns	ns	ns	-0.635202	ns	ns	ns	-0.703428	ns
Myo1g	ns	ns	ns	ns	ns	ns	ns	-0.703932	ns
Fam71b	ns	ns	ns	-1.03403	ns	ns	ns	-0.703946	ns
Fpr1	ns	ns	ns	ns	ns	ns	ns	-0.705778	ns
Tubb1	ns	ns	ns	ns	ns	ns	ns	-0.707265	ns
Csf3r	ns	ns	ns	ns	ns	ns	ns	-0.708382	ns
Pyhin1	ns	ns	ns	ns	ns	ns	ns	-0.70842	ns
Fam129c	ns	ns	ns	ns	ns	ns	ns	-0.708876	ns
9030619P08Rik	ns	ns	ns	-0.641678	ns	ns	ns	-0.710013	ns
Car2	ns	ns	ns	-0.713118	ns	ns	ns	-0.710538	ns
Pkmyt1	ns	ns	ns	ns	ns	ns	ns	-0.710591	ns
Cebpe	ns	ns	ns	ns	ns	ns	ns	-0.710808	ns
Coro1a	ns	ns	ns	ns	ns	ns	ns	-0.711909	ns
Tlr9	ns	ns	ns	ns	ns	ns	ns	-0.712032	ns
Gapt	ns	ns	ns	-0.671784	ns	ns	ns	-0.713324	ns
Proz	ns	ns	ns	ns	ns	ns	ns	-0.714319	ns
F5	ns	ns	ns	ns	ns	ns	ns	-0.714692	ns
Lpar3	ns	ns	ns	ns	ns	ns	ns	-0.714729	ns
Aqp9	ns	ns	ns	-0.62659	ns	ns	ns	-0.715049	ns
Ccdc88b	ns	ns	ns	ns	ns	ns	ns	-0.7155	ns
Lcn2	ns	ns	ns	-0.611704	ns	ns	ns	-0.715529	ns
Paqr9	ns	ns	ns	ns	ns	ns	ns	-0.715725	ns
Aoc2	ns	ns	ns	-0.626168	ns	ns	ns	-0.715773	ns
Mir1a-1hg	ns	ns	ns	ns	-0.967614	ns	ns	-0.716023	ns
Cldn13	ns	ns	ns	-0.671504	ns	ns	ns	-0.716059	ns
S100a8	ns	ns	ns	-0.683044	ns	ns	ns	-0.716497	ns
Ypel4	ns	ns	ns	ns	ns	ns	ns	-0.71669	ns
G430095P16Rik	ns	ns	ns	ns	ns	ns	ns	-0.717152	ns
Ccdc92	ns	ns	ns	ns	ns	ns	ns	-0.717319	ns
[truncated: 1,765 more rows]
