# Supplementary material for: Comparative Transcriptomics Identifies Novel Genes and Pathways Involved in Post-Traumatic Osteoarthritis Development and Progression
Source: Int J Mol Sci. 2018 Sep 7;19(9):2657. doi: 10.3390/ijms19092657 (PMC6163882; doi:10.3390/ijms19092657)
Supplement: Supplementary file 1 [file ijms-19-02657-s001.zip › Table S3.xlsx]

## Sheet: Sheet1
Table S3. Genes differentially expressed in both injured (I) and uninjured (U) knee joints of MRL/MpJ (MRL) compared to C57BL/6 (BL6) and STR/ort (STR) knee joints at 1-day (1D), 1-week (1W) and 2-weeks (2W) post-injury . Fold changes are given in log2 scale. ns : not significant
gene	BL6_1D_I_vs_MRL_1D_I	STR_1D_I_vs_MRL_1D_I	BL6_1W_I_vs_MRL_1W_I	STR_1W_I_vs_MRL_1W_I	BL6_2W_I_vs_MRL_2W_I	STR_2W_I_vs_MRL_2W_I	BL6_1D_U_vs_MRL_1D_U	STR_1D_U_vs_MRL_1D_U	BL6_1W_U_vs_MRL_1W_U	STR_1W_U_vs_MRL_1W_U	BL6_2W_U_vs_MRL_2W_U	STR_2W_U_vs_MRL_2W_U
Gm8210	-10.0955	-11.2651	-10.7945	-9.41367	-4.44003	-4.35427	-10.1543	-10.77	-10.7221	-11.4033	-5.07349	-4.96049
H2-Ea-ps	-9.14106	-10.8922	-8.51449	-10.9873	-7.20455	-11.5984	-10.344	-10.6221	-10.2888	-10.6387	-6.72166	-11.5996
Ighv1-14	-7.62546	-8.35028	-6.20825	-8.65259	-8.61293	-8.30414	-5.96933	-7.82127	-7.71763	-8.55529	-8.92855	-8.53527
Itln1	-6.73693	-3.26807	-4.0966	-3.32935	-6.60339	-3.46865	-5.06905	-2.29863	-6.54948	-2.16566	-4.61319	-2.81898
Igkv6-20	-6.4609	-1.77621	-3.42416	-2.7491	-2.241	-2.50395	-4.27953	-1.96141	-2.8829	-2.01908	-1.34421	-3.20427
Krt78	-6.37427	-7.94119	-8.01722	-7.59125	-5.62651	-5.41286	-6.72573	-7.22118	-6.48199	-6.96814	-6.31653	-7.37534
Igkv14-130	-5.60226	-4.30913	-2.75631	-2.26009	-2.8905	-4.63032	-6.17381	-4.05047	-2.17459	-0.865855	-3.25194	-3.91789
Ighv1-86	-5.53431	-6.77717	-4.41184	-6.08646	-4.48849	-4.03485	-5.88045	-6.84078	-5.20318	-4.73839	-3.96508	-2.02886
C130026I21Rik	-5.28411	-0.896782	-4.12769	-1.56061	-3.7381	-1.23415	-4.48096	-0.777435	-4.4721	-1.06701	-3.20593	-0.968231
Upk3bl	-5.16025	-5.40163	-4.69726	-3.5945	-3.84741	-2.73331	-4.43367	-2.1978	-1.91914	-4.31566	-3.15815	-3.40201
Igkv11-125	-5.10768	-4.09993	-4.09736	-3.66865	-2.27645	-2.30163	-5.04504	-2.97832	-3.34585	-4.26154	-2.72444	-2.29061
Acaa1b	-5.06375	-3.53543	-4.28371	-5.6309	-4.33342	-4.90765	-3.42667	-3.24809	-4.17976	-3.80763	-4.45787	-4.55186
Thegl	-5.05942	-3.01995	-2.44154	-4.331	-1.86434	-2.42409	-3.20254	-2.58264	-1.87845	-1.88901	-3.52465	-4.75064
Ighv3-4	-4.93464	-7.20008	-3.9944	-6.94128	-4.02162	-4.39851	-3.57299	-4.26987	-4.30563	-5.09777	-3.50676	-5.53664
Wdr20rt	-4.91558	-3.98764	-3.25328	-3.06497	-2.36341	-2.35522	-5.11966	-5.02177	-4.58836	-4.3062	-1.08108	-2.50188
Igkv12-38	-4.87073	-4.06552	-1.77736	-4.5946	-2.08481	-2.35813	-3.16781	-3.45243	-2.51966	-4.76284	-2.49215	-2.50138
4933440M02Rik	-4.70209	-4.79432	-4.09857	-4.96771	-3.63019	-3.48458	-4.0813	-4.54496	-4.44341	-4.77661	-3.67791	-3.75435
Prr15l	-4.65691	-1.48724	-2.11097	-3.07906	-1.51784	-2.34672	-1.79304	-2.96928	-2.77773	-5.223	-1.65981	-1.96657
Mybphl	-4.63895	-3.70179	-5.33094	-5.92754	-5.13002	-5.41308	-4.0469	-5.13408	-5.19445	-2.7515	-3.02333	-6.80529
Ighv2-9	-4.59772	-3.8863	-2.57739	-6.80336	-2.79816	-2.54128	-4.01786	-2.44859	-3.52221	-4.80607	-2.27465	-2.39974
Hal	-4.50526	-1.07711	-3.57799	-2.70309	-3.08892	-2.17639	-3.05038	-2.13113	-2.91444	-1.35905	-2.35965	-1.78514
Tpsab1	-4.47082	-3.42562	-2.30415	-3.25685	-3.53907	-3.34152	-5.07949	-3.64768	-3.28956	-2.2116	-3.7377	-3.62805
Selenbp2	-4.44995	-4.29147	-3.36937	-4.41617	-6.69397	-5.24166	-2.00688	-3.65724	-3.50362	-2.66592	-6.70807	-6.51456
Gm21399	-4.34369	-3.08779	-2.72462	-3.21005	-5.97454	-7.80455	-3.49966	-3.1668	-3.23444	-2.77731	-5.63396	-6.3646
Ighv5-15	-4.20083	-4.46096	-4.09046	-4.08487	-2.58666	-1.84306	-2.63185	-2.77096	-3.06517	-2.76566	-2.26975	-1.3394
A530032D15Rik	-4.17176	-1.68358	-3.77842	-2.04566	-2.72068	-1.62513	-3.84357	-1.47032	-3.52578	-1.62463	-2.63291	-1.2342
Ighv2-7	-4.12319	-3.55936	-5.37518	-4.46949	-7.10515	-7.37879	-4.58485	-4.00309	-4.22925	-3.55666	-6.85473	-5.81181
Igkv3-1	-4.09651	-2.32623	-3.57927	-2.8794	-4.01295	-2.46876	-3.68772	-2.03982	-3.53959	-2.94182	-3.02842	-2.02645
Gm11127	-4.04109	-3.07112	-4.01432	-4.89607	-5.73459	-7.4614	-3.85642	-3.5041	-3.54685	-3.49406	-5.71667	-8.08579
Mug1	-3.96237	-4.9485	-3.04827	-4.04339	-4.45833	-3.51964	-2.71315	-4.9907	-3.58334	-3.24116	-3.80679	-2.30944
Trim34b	-3.9254	-4.69677	-3.69573	-4.99105	-2.88064	-3.18544	-5.8118	-4.80989	-4.52717	-3.97069	-3.0198	-2.96967
H2-Q2	-3.91167	-3.63562	-3.41965	-4.29129	-4.56738	-4.01439	-3.44957	-3.06941	-3.34533	-3.73174	-5.42363	-3.80099
Ighv3-3	-3.8581	-3.26604	-4.55312	-4.95131	-2.6353	-3.23151	-3.3885	-4.24183	-3.51179	-2.40459	-2.16787	-2.81029
Gm8801	-3.80624	-2.18254	-2.65764	-2.57812	-4.56886	-3.16337	-5.45972	-3.80442	-3.28283	-3.3313	-4.49908	-1.92596
Fam71b	-3.79222	-2.27414	-3.13444	-2.63018	-2.83198	-1.71074	-2.9295	-2.02584	-3.32724	-1.95267	-3.19435	-1.6001
Dmrtb1	-3.76896	-3.81304	-3.05933	-3.30921	-1.28289	-2.56782	-5.49462	-3.29492	-3.90704	-3.17187	-5.06524	-2.32229
H2-Q1	-3.73214	-2.31709	-3.43481	-3.19979	-3.26297	-2.60642	-2.75954	-2.02518	-3.4668	-2.65129	-2.86997	-3.02306
5730416F02Rik	-3.71945	-2.5313	-4.41223	-5.58738	-4.77305	-4.81713	-2.32038	-1.78068	-5.57434	-3.74553	-3.27197	-4.76281
Slc26a3	-3.70844	-3.29076	-2.61274	-4.27244	-2.34546	-3.65975	-3.09204	-4.14576	-2.73147	-3.88272	-2.29875	-4.52683
Col6a4	-3.70684	-4.18162	-3.94654	-3.06254	-3.00386	-4.12064	-4.27061	-5.80616	-3.93558	-4.28359	-4.82507	-3.7143
Orm2	-3.60509	-3.66023	-3.87513	-3.007	-3.0871	-3.6341	-4.09646	-4.3581	-4.02506	-3.2154	-3.01836	-3.388
Tmem184a	-3.58826	-2.13135	-3.6701	-1.86765	-3.32124	-1.56907	-4.28242	-2.07405	-4.07288	-1.40191	-3.33141	-1.4686
Rhox8	-3.54416	-2.48535	-3.65138	-1.88442	-3.36767	-2.63571	-3.11887	-1.97827	-3.85333	-1.70692	-3.61653	-3.03922
Ighv7-4	-3.41069	-1.38989	-3.13603	-3.07911	-3.53074	-1.46796	-1.20308	-1.14363	-1.95458	-2.20803	-2.09138	-1.75668
BC051537	-3.40128	-4.35127	-2.54717	-4.48513	-2.57766	-3.83381	-3.53022	-4.73125	-2.66874	-3.72111	-2.0032	-3.40486
AA465934	-3.373	-3.05954	-3.30163	-3.24439	-3.00084	-3.04891	-3.15959	-3.21858	-2.85229	-3.48534	-2.71217	-3.1974
1700097N02Rik	-3.32976	-3.13569	-2.06562	-3.19869	-1.95974	-2.33443	-2.48682	-3.10238	-2.19378	-3.11473	-2.38556	-2.82826
Mlana	-3.31429	-3.62245	-3.13915	-3.87368	-2.0599	-1.47985	-2.71519	-0.681729	-3.08527	-2.17767	-5.67088	-2.65923
C1s2	-3.27472	-3.56586	-4.10515	-3.47282	-4.04274	-3.11344	-3.54881	-2.56676	-3.99679	-2.21526	-2.8106	-2.97005
Psg19	-3.26438	-4.72462	-3.88365	-4.61786	-2.11763	-2.6208	-1.50735	-2.66184	-2.52336	-5.77273	-3.5575	-1.82728
Hmgb1-rs17	-3.25915	-3.42087	-3.10259	-3.74286	-0.58509	-1.03995	-3.54878	-3.55101	-3.16218	-3.54651	-0.851564	-0.796781
AI506816	-3.24696	-3.44728	-3.12119	-2.93189	-3.36547	-3.39119	-3.0319	-3.38219	-3.23266	-2.98042	-3.29034	-3.7916
Bspry	-3.24303	-0.718189	-1.9659	-1.50733	-1.59027	-1.26343	-1.96001	-1.50197	-1.22883	-0.964601	-0.994426	-1.156
Ighg1	-3.20567	-3.94162	-3.34668	-4.28137	-4.04218	-3.56211	-2.78419	-3.74511	-3.39329	-3.87363	-3.8351	-3.1376
2010300F17Rik	-3.15913	-2.50141	-1.9979	-1.21425	-1.6238	-0.799136	-2.81422	-2.34999	-2.56404	-2.50785	-2.02706	-3.58926
Il22ra1	-3.15072	-1.61484	-2.35767	-2.10847	-2.312	-1.56154	-2.5157	-1.63261	-2.1792	-1.83022	-2.36675	-1.47848
Msh5	-3.14751	-2.99482	-2.39119	-3.68122	-2.79491	-3.38336	-2.41454	-2.86291	-2.69224	-3.58552	-2.9031	-2.94972
Scn11a	-3.09122	-2.16923	-2.00319	-3.15394	-1.72301	-2.27716	-2.10795	-2.65523	-2.77236	-2.60309	-2.17481	-2.50592
Igkv5-45	-3.08259	-2.15154	-3.54833	-2.56259	-2.75683	-2.74534	-2.21995	-2.16017	-2.94994	-1.03567	-1.4226	-3.43536
Ighv1-82	-3.07944	-3.24123	-2.43088	-3.86512	-1.13142	-1.41047	-3.08881	-2.54471	-2.18618	-3.25099	-1.17158	-1.19529
Gm8580	-3.07662	-2.87066	-3.09287	-3.11421	-3.39526	-3.62859	-2.90537	-2.7074	-2.97883	-2.65074	-3.27223	-3.55084
Gjb4	-3.06091	-2.41663	-3.50878	-1.23516	-3.60594	-1.28882	-7.1209	-5.69797	-7.10643	-3.01209	-4.69506	-3.84758
Ighv1-20	-3.05783	-1.91307	-4.12799	-2.10869	-3.47325	-3.62923	-1.96354	-0.674426	-3.87833	-5.05592	-2.66695	-2.82132
Ighe	-3.01609	-2.34801	-2.70155	-3.35197	-2.41727	-0.956658	-5.13904	-3.51549	-3.02729	-3.3534	-3.55823	-2.19123
Gm10653	-3.00845	-3.11832	-2.85186	-2.87244	-4.08203	-4.35704	-3.00512	-3.10496	-3.07577	-3.2958	-4.07095	-4.51628
Gm8909	-2.92358	-0.979647	-4.34411	-0.697269	-4.20966	-2.82071	-3.39074	-0.889868	-2.23279	-1.02654	-3.59537	-1.95467
5430419D17Rik	-2.88727	-4.44569	-4.54327	-5.87685	-1.78628	-2.59856	-1.79429	-5.20681	-3.29667	-5.70895	-2.53499	-5.03673
Gm15448	-2.88603	-3.66387	-2.67338	-3.65951	-3.09546	-3.77377	-1.62068	-3.77684	-3.23284	-3.20272	-2.45366	-4.46192
Aox4	-2.86625	-4.9636	-2.75107	-4.66118	-3.74623	-2.96432	-2.81753	-3.80952	-2.94056	-4.30616	-2.76117	-3.38407
Pianp	-2.84377	-3.34158	-3.27577	-2.54866	-3.31536	-3.4176	-3.14675	-2.6323	-3.80244	-2.3846	-3.44939	-3.92503
Ccdc38	-2.81546	-3.38013	-2.52386	-3.07996	-3.49046	-4.03666	-2.6854	-2.93332	-2.56485	-2.83447	-3.76169	-4.00438
Igkv4-62	-2.80896	-3.05114	-2.68293	-3.06317	-3.18952	-2.47009	-3.3876	-3.61463	-3.49651	-2.064	-1.41127	-1.29296
Sult2b1	-2.80512	-7.04199	-0.807776	-4.21532	-1.1834	-1.96033	-0.866176	-6.40628	-1.85587	-4.90212	-1.20766	-2.54431
Trdc	-2.79351	-1.36376	-1.84092	-1.52612	-1.56993	-0.808791	-2.69323	-1.04835	-2.47961	-1.34671	-1.63051	-0.776452
Alad	-2.73627	-1.93555	-2.11845	-2.13084	-2.4357	-1.97916	-2.24673	-1.73542	-2.20028	-1.77991	-2.17004	-1.61555
2010016I18Rik	-2.73111	-1.41822	-2.44042	-1.79866	-2.1465	-1.03432	-2.94817	-1.36345	-2.47418	-1.35129	-2.62875	-1.20052
Timd4	-2.65098	-1.52673	-2.96883	-2.16383	-2.65089	-1.7339	-2.15326	-1.10125	-2.75371	-1.62978	-2.76303	-1.50005
Tdrd9	-2.63302	-1.87333	-2.22522	-0.926684	-2.04476	-1.05851	-2.65419	-1.64803	-2.85463	-1.48257	-2.58058	-1.80573
Btnl2	-2.62813	-2.22267	-2.72349	-2.85556	-2.41666	-2.58256	-2.80838	-2.24557	-3.06735	-2.44486	-2.09537	-2.51401
Col6a5	-2.59232	-1.6084	-1.8398	-1.88391	-1.70043	-1.27984	-1.9457	-1.40411	-2.50456	-1.1607	-2.48375	-1.44196
B020031M17Rik	-2.56322	-4.57375	-2.85224	-1.74329	-3.49347	-3.56336	-2.60811	-0.860206	-3.0169	-2.53493	-3.93317	-2.61767
Ighg3	-2.52579	-4.35391	-3.03525	-5.13492	-2.11071	-2.39021	-1.52168	-3.42637	-2.33791	-4.38905	-2.31738	-2.39318
5430440P10Rik	-2.52192	-1.65978	-1.72198	-1.0739	-1.70498	-1.99364	-2.06891	-1.57634	-1.89462	-0.826535	-2.11939	-2.75341
Hormad2	-2.50694	-3.8784	-2.76005	-3.04859	-1.74044	-0.932832	-2.13564	-1.20793	-2.71297	-2.82942	-2.94214	-1.08045
Dnah8	-2.4815	-2.63018	-2.00274	-3.36023	-1.99749	-2.33784	-2.04712	-2.59165	-2.07614	-2.80932	-1.83141	-2.18449
Igkv4-81	-2.47359	-2.05649	-4.20549	-4.48283	-3.5212	-3.06269	-4.50112	-1.57333	-1.74117	-4.89182	-4.79248	-4.01268
Ighv2-6	-2.4375	-2.89491	-1.92774	-1.64923	-2.37267	-3.83773	-1.19781	-1.42194	-2.18789	-2.60757	-2.09151	-2.05823
Igkv4-73	-2.40963	-3.13302	-4.13543	-4.41502	-2.60819	-2.30091	-3.23508	-3.26945	-4.14879	-4.07797	-1.14443	-1.54906
Cd3d	-2.3839	-3.8772	-2.05369	-4.31816	-2.38222	-4.07402	-2.13588	-3.88927	-2.02768	-3.94889	-2.3498	-3.67168
Calm4	-2.34229	-0.844396	-2.17972	-2.5192	-3.49251	-1.34021	-2.46902	-1.8303	-2.01535	-2.23816	-2.95268	-2.87656
C1rb	-2.33788	-4.5819	-3.83596	-1.96276	-4.25834	-4.16188	-2.14405	-1.60844	-3.44462	-2.34845	-6.87038	-5.58624
Klra3	-2.2929	-2.77553	-1.55557	-3.7183	-1.29803	-2.52995	-2.01811	-2.05589	-1.49827	-2.13164	-1.40256	-1.68383
Klra17	-2.26083	-1.96203	-1.30286	-2.34734	-1.52486	-1.82577	-1.8784	-1.95816	-1.47119	-1.9298	-1.39287	-1.35168
Redrum	-2.21241	-2.17299	-1.45368	-2.06215	-1.72784	-2.20489	-1.61946	-2.04849	-1.56532	-1.89335	-1.41352	-1.69091
Stfa3	-2.15321	-1.80001	-2.37301	-1.87647	-2.67798	-2.20708	-2.01447	-2.0151	-2.7837	-1.69302	-2.96949	-2.30919
Rnf212	-2.12963	-1.76899	-2.86845	-1.86073	-2.55026	-1.44337	-1.92069	-1.50854	-1.46253	-1.07374	-1.84496	-1.19281
Pkd1l1	-2.0938	-2.86907	-1.11899	-3.14666	-1.76329	-5.00208	-1.00751	-3.71734	-1.10989	-3.80538	-1.57064	-4.66107
Ankrd65	-2.07916	-2.94579	-1.29708	-1.74853	-2.33043	-2.01429	-0.764128	-1.66398	-2.03293	-3.74161	-1.60142	-2.69181
Slamf1	-2.01748	-1.44618	-1.10595	-1.51088	-1.50148	-0.871837	-1.50376	-1.22517	-1.15228	-0.982141	-1.23259	-0.640669
Slc26a1	-2.01325	-1.64628	-1.66333	-1.96279	-2.11537	-1.47217	-1.77519	-1.67168	-1.78017	-1.44429	-1.80157	-1.06826
Ccdc27	-2.00917	-2.41647	-1.8544	-3.08221	-2.08179	-2.15595	-1.09157	-2.3091	-1.19067	-1.9563	-1.15693	-1.7502
Car1	-2.00751	-1.99695	-1.25022	-2.61414	-1.76109	-2.13213	-1.44609	-1.8201	-1.31406	-2.26606	-1.57538	-1.70674
Igkv1-135	-1.99464	-1.26373	-1.10723	-1.92623	-1.35824	-1.61002	-1.48038	-0.965817	-1.35885	-1.51527	-1.15493	-0.90564
Spta1	-1.96998	-1.62017	-0.99905	-1.87187	-1.51627	-1.42832	-1.43212	-1.51136	-1.01371	-1.4079	-1.31268	-1.0407
Gm8615	-1.96214	-2.32507	-1.5561	-1.77229	-3.36299	-3.43503	-2.17308	-2.03276	-0.749572	-1.68063	-3.18862	-2.45342
Artn	-1.95579	-2.21295	-1.96973	-1.53722	-2.60815	-2.23253	-2.17519	-2.11758	-2.39495	-1.48694	-2.20095	-2.02517
Pcdh11x	-1.92598	-4.03751	-2.55744	-2.98847	-1.90291	-2.33368	-1.95012	-3.46681	-1.32514	-4.37271	-3.55625	-1.82953
Fbp1	-1.91108	-0.742251	-1.82841	-1.84706	-2.03018	-1.3143	-1.41319	-0.637582	-1.85628	-1.64249	-1.95282	-1.535
Tmem181c-ps	-1.89399	-1.56731	-1.64776	-1.79574	-1.52724	-1.26498	-1.4566	-1.27838	-1.42606	-1.33715	-1.45402	-1.18349
Ighv11-1	-1.89118	-2.71866	-3.95912	-4.97099	-4.3101	-5.39547	-0.832686	-1.27578	-2.94639	-1.98894	-3.65836	-3.326
Gm8439	-1.89116	-1.69291	-1.08531	-2.26145	-0.898912	-0.757279	-0.610186	-2.07189	-2.16169	-3.01687	-1.86343	-1.04203
Slc30a2	-1.8523	-1.2969	-2.19314	-2.02964	-0.63026	-1.30263	-1.33932	-1.60795	-1.39325	-1.57302	-0.826274	-1.50649
2200002D01Rik	-1.83516	-1.67743	-1.50331	-1.34923	-2.88949	-2.80921	-2.35257	-2.23207	-2.10835	-2.14378	-3.29383	-3.482
Natd1	-1.82735	-2.12967	-1.639	-2.06914	-1.60219	-1.60839	-1.60945	-2.09362	-1.87171	-1.98095	-1.46531	-1.50136
Slc30a10	-1.82598	-1.86806	-1.41209	-2.5708	-2.10339	-2.19035	-1.26094	-1.83555	-1.26706	-1.92909	-1.56457	-1.73812
Tmem91	-1.81361	-1.15275	-0.985867	-1.27249	-0.719917	-1.06218	-1.36312	-0.98822	-1.43242	-1.62418	-0.903367	-1.18645
Gm9199	-1.79292	-2.04248	-1.39899	-2.56771	-1.2275	-1.85137	-1.28417	-1.44844	-1.32769	-1.74188	-0.818504	-1.77105
Gm2061	-1.71616	-1.6231	-1.45418	-1.45454	-0.627217	-1.3383	-0.910224	-1.25175	-1.42089	-1.57759	-1.42956	-0.919406
Hist4h4	-1.68933	-3.35423	-2.06277	-4.18581	-1.95291	-3.21277	-1.12659	-3.45288	-3.51766	-3.54309	-1.44074	-2.3003
Trim17	-1.67666	-2.04871	-0.906884	-2.41353	-0.626075	-2.24281	-1.53047	-2.22752	-0.858881	-5.85877	-1.04466	-1.69546
4933404O12Rik	-1.67163	-1.80708	-1.65198	-1.98317	-1.58865	-1.60361	-1.66427	-1.80557	-1.75728	-1.67345	-1.55897	-1.37095
C4a	-1.64999	-1.18183	-2.15972	-1.70932	-1.77411	-1.87314	-1.13437	-1.15234	-2.15038	-1.98838	-1.9992	-1.59438
Ltb	-1.64101	-1.73607	-0.904402	-1.97844	-1.01042	-1.44731	-1.30127	-1.50105	-1.26616	-1.72863	-0.89638	-1.20465
Mogat2	-1.62966	-2.23221	-1.67137	-3.01054	-1.52783	-1.9742	-1.26684	-1.93025	-1.62689	-2.41878	-1.32327	-2.12247
Ttc39a	-1.62924	-2.16665	-0.975202	-2.28458	-1.38572	-2.17088	-1.13571	-2.03974	-1.2675	-2.36413	-1.25384	-2.84406
Slc26a8	-1.61178	-1.61601	-1.2972	-2.34154	-1.75142	-1.09682	-1.40843	-1.62095	-2.33333	-2.06086	-1.39179	-1.59065
Nrip3	-1.60846	-1.21	-1.09121	-1.34824	-1.88611	-1.63851	-1.11833	-1.02257	-1.12356	-1.19111	-1.39862	-1.36019
1700047M11Rik	-1.60197	-0.97323	-1.2093	-1.36324	-1.28891	-0.977263	-0.823899	-0.650291	-1.52193	-1.06621	-1.08942	-0.744894
Kifc5b	-1.59448	-2.29902	-1.02632	-2.4095	-1.45875	-1.79557	-1.26173	-2.10464	-1.21664	-1.95326	-1.29063	-1.64661
Slco4c1	-1.58471	-1.23261	-0.671422	-1.56758	-1.24653	-0.730767	-1.06129	-1.07506	-0.929519	-1.22453	-0.963797	-0.585057
H2-Q10	-1.57478	-0.793502	-0.828234	-1.6419	-0.663662	-1.13485	-0.875395	-0.817651	-0.713463	-1.06145	-0.712405	-0.94583
Sftpb	-1.56986	-1.821	-1.79037	-3.99827	-1.25745	-1.71388	-1.20035	-1.4663	-2.99281	-2.60216	-1.47444	-1.30373
Tubb1	-1.53831	-1.2455	-0.90985	-1.60089	-1.29494	-0.929636	-1.1451	-1.00232	-0.818405	-1.0236	-0.909171	-0.610064
Syt14	-1.50977	-1.8818	-2.10701	-2.28759	-2.41556	-2.04876	-1.2865	-1.9599	-1.53316	-1.61075	-2.29242	-1.73788
B4galnt2	-1.48034	-2.47141	-2.07845	-2.32566	-2.13646	-3.48156	-1.47324	-2.15793	-1.6363	-2.37502	-1.7106	-3.1069
Nlrp1b	-1.4785	-1.6862	-1.6306	-2.93652	-2.26495	-2.45304	-2.08591	-2.44415	-2.09878	-2.69843	-2.45109	-2.45065
Nefh	-1.45919	-2.40579	-1.08959	-2.07276	-1.22165	-1.17907	-1.12408	-2.41021	-1.14462	-2.51402	-1.13586	-1.68609
Lonrf2	-1.43728	-1.89792	-1.3397	-1.07233	-1.02848	-1.7464	-1.53679	-2.37882	-0.962782	-1.04014	-0.995195	-1.4688
Styk1	-1.43089	-1.33141	-1.15736	-1.38444	-1.08496	-1.47611	-1.24743	-1.2777	-1.23576	-1.70309	-1.14872	-1.35311
Hebp1	-1.43015	-1.7512	-0.895907	-1.78355	-0.919194	-1.66511	-0.852156	-1.57067	-0.719526	-1.47084	-0.757511	-1.36443
Ctse	-1.42825	-1.08763	-0.717412	-1.56321	-1.31392	-1.24275	-0.892393	-1.04776	-0.664179	-1.16551	-1.01515	-0.823997
Pfn4	-1.42473	-1.2052	-1.70167	-1.03444	-1.71651	-1.96792	-1.75338	-0.992311	-1.96349	-2.33329	-2.20147	-1.80003
Sapcd1	-1.4235	-1.39714	-2.16323	-2.86184	-2.10841	-1.85358	-1.64396	-1.24833	-1.55948	-2.89557	-1.58641	-2.12325
Park2	-1.42308	-1.22183	-1.38679	-0.848473	-1.95162	-1.88254	-1.5163	-1.25788	-1.39323	-1.62404	-1.9671	-1.99173
4930581F22Rik	-1.40138	-1.19771	-0.879759	-1.73686	-1.05356	-1.43245	-0.992615	-1.26548	-0.858702	-1.40404	-0.990906	-1.27896
Rgs9bp	-1.40062	-1.50766	-0.688498	-1.19339	-1.0025	-1.0162	-0.79953	-1.1495	-0.674337	-1.06148	-0.683675	-0.83277
Aldh3b3	-1.40037	-1.50929	-0.947229	-1.81146	-1.22779	-1.54289	-1.50315	-1.50406	-0.832254	-1.57189	-0.950202	-1.19481
Nhlrc4	-1.39995	-1.41707	-0.749728	-1.58297	-1.26428	-1.92074	-1.12459	-1.33066	-0.879308	-1.11891	-1.08352	-1.57587
Gch1	-1.3933	-1.28535	-0.817295	-1.61453	-1.2313	-1.53102	-0.861682	-1.14108	-0.762535	-1.05955	-0.907248	-1.13356
Stra8	-1.39082	-0.839783	-2.51122	-1.21304	-2.99426	-4.16994	-2.28422	-1.13145	-2.06867	-0.906146	-4.31164	-3.67545
Pira2	-1.38874	-1.09908	-0.954518	-1.41612	-1.25272	-1.02977	-1.09057	-1.12545	-0.917181	-1.04853	-1.11238	-0.878335
5430403N17Rik	-1.38287	-1.24098	-1.36476	-1.07462	-2.66907	-2.31998	-1.18422	-1.17602	-1.59258	-1.84648	-3.01182	-2.45527
Tfr2	-1.38203	-1.61605	-0.824297	-2.05452	-1.05068	-1.61363	-0.903753	-1.58365	-0.941607	-1.71789	-0.928527	-1.14778
Cyp3a13	-1.37405	-1.59489	-1.33401	-1.96751	-1.63724	-1.42734	-1.08239	-1.16113	-1.31823	-1.89249	-1.09012	-1.10303
Dennd2d	-1.37396	-0.839667	-0.801379	-1.30303	-1.07718	-0.77795	-0.791713	-0.743554	-0.703001	-0.988775	-0.887148	-0.642814
Asb17os	-1.34081	-1.28143	-0.975073	-1.63987	-1.38037	-1.72824	-1.22513	-1.1967	-0.770805	-1.16052	-0.847468	-1.27557
Slc25a21	-1.32702	-1.7013	-0.626545	-2.07167	-1.23094	-1.92471	-0.687296	-1.60365	-0.606545	-1.65167	-0.962059	-1.61458
Acmsd	-1.32252	-1.32558	-0.997111	-1.75672	-1.37232	-1.72086	-1.14989	-1.33726	-0.802377	-1.2775	-1.14545	-1.35001
Btn1a1	-1.31692	-0.684661	-1.26861	-1.9358	-1.74498	-2.81938	-0.868388	-1.32091	-1.31369	-1.43709	-1.52528	-2.14477
Cep83os	-1.31175	-1.69465	-1.37376	-1.78278	-1.67827	-1.89033	-1.25901	-1.63703	-1.28232	-1.78023	-1.73447	-1.85814
Frmpd4	-1.2947	-1.62399	-1.85304	-0.772832	-2.54199	-1.71051	-1.25386	-0.620511	-1.51291	-1.27582	-1.96077	-1.19137
Ighv8-5	-1.29389	-0.998068	-2.46246	-2.10203	-3.30035	-2.48667	-0.702889	-3.52894	-1.6083	-1.79667	-1.79492	-1.51006
Gm13372	-1.28943	-1.68155	-1.38364	-0.824431	-1.14933	-0.590823	-1.50261	-1.10866	-1.23551	-0.634636	-1.14224	-0.839366
Cd59b	-1.28489	-2.0751	-1.14082	-2.51945	-1.73524	-3.00594	-1.55985	-2.21857	-0.690358	-1.7189	-1.29683	-2.62707
Vwa5a	-1.25441	-1.214	-1.56942	-1.05855	-1.4465	-1.23852	-1.35261	-1.00929	-1.52936	-0.997784	-1.5392	-1.29973
Aldh3b2	-1.24454	-1.72284	-1.41473	-1.85872	-1.59759	-2.04495	-0.999074	-1.57978	-1.37202	-1.99166	-1.4799	-1.7224
Scn5a	-1.24185	-1.86111	-2.10656	-1.17794	-1.02169	-0.648402	-2.08433	-2.52953	-4.0398	-2.03002	-2.68067	-2.0152
Ccne1	-1.21837	-1.24417	-0.686177	-1.42194	-1.17562	-1.30386	-0.81657	-1.19889	-0.83195	-1.28845	-0.842248	-0.893778
Mpp2	-1.17713	-1.26313	-0.592193	-1.61705	-1.01821	-1.39957	-0.750663	-1.07595	-0.602429	-1.19333	-0.736	-1.10273
Plekhn1	-1.17537	-1.13315	-1.006	-1.13568	-0.983814	-1.24147	-0.837054	-1.12732	-1.22721	-0.99408	-0.894746	-1.03776
4931406H21Rik	-1.17182	-2.13619	-1.62477	-1.41223	-1.04391	-1.29945	-2.07552	-2.20386	-2.02387	-1.42621	-1.30806	-1.55498
Whamm	-1.1698	-1.02806	-0.857899	-0.91347	-0.874856	-0.904648	-0.946971	-0.87306	-0.829111	-0.78566	-0.939148	-0.771524
H2-K2	-1.1545	-0.970916	-0.945834	-1.55822	-2.01915	-2.01086	-0.83514	-0.927321	-0.889934	-1.10638	-2.09582	-1.69031
Grem1	-1.13553	-2.9927	-0.838108	-3.01604	-0.858785	-2.10634	-0.777854	-1.83877	-0.91084	-2.47696	-0.627611	-1.83546
Trmo	-1.12357	-0.982569	-0.788776	-1.46066	-0.859561	-1.36954	-0.729803	-0.752773	-0.610624	-1.12874	-0.886946	-0.941314
Kif24	-1.1184	-1.24141	-0.737748	-1.66515	-1.07377	-1.16122	-0.744465	-1.23328	-0.667482	-1.45561	-0.759313	-0.896936
Ighv1-63	-1.10097	-3.18457	-2.6905	-2.15007	-2.13766	-1.9505	-1.83978	-2.90405	-2.15281	-2.39367	-2.70905	-2.17772
Cpne4	-1.07867	-2.14757	-2.31363	-1.05754	-0.957005	-1.55417	-2.27225	-2.93695	-1.4897	-1.12284	-1.24625	-3.36794
Ccdc180	-1.06551	-3.66566	-1.01018	-3.76526	-0.878932	-3.0244	-0.916718	-4.20698	-0.806844	-3.30345	-0.896483	-3.29448
Neto2	-1.06001	-1.06768	-0.803477	-1.35094	-1.30271	-1.68281	-0.994739	-1.41539	-1.00236	-1.35748	-1.31883	-2.02893
Mycbpap	-1.04659	-1.48172	-1.60979	-1.43227	-1.6858	-1.09785	-1.06408	-1.05883	-1.64532	-1.90004	-1.41749	-1.85245
Smim10l2a	-1.04361	-1.14139	-1.31072	-0.997405	-1.59724	-1.71279	-1.478	-1.06379	-1.72625	-1.61964	-0.967546	-1.13042
Gdf3	-1.02517	-1.77612	-0.894005	-1.6376	-1.05461	-1.27853	-0.889564	-1.39564	-1.06374	-1.45577	-1.10849	-1.57987
Insl3	-1.0046	-2.3336	-1.2899	-2.23356	-1.11072	-0.71199	-1.0676	-0.778481	-1.84169	-0.608724	-0.681339	-0.916766
Hs6st1	-0.996263	-1.32244	-0.616389	-1.47909	-0.772803	-1.21468	-0.676076	-1.23519	-0.69967	-1.31565	-0.616059	-1.04006
Gm5483	-0.965492	-1.19803	-0.972759	-1.52463	-1.05301	-1.40009	-0.727784	-1.13787	-0.857263	-1.14514	-1.1379	-1.31305
Agtr1a	-0.963415	-1.16159	-0.719317	-1.35191	-0.982904	-1.38771	-0.926243	-1.15626	-0.693966	-1.03422	-0.90184	-1.01231
Spint2	-0.959694	-1.14752	-0.874845	-1.53353	-0.955146	-0.952716	-0.835351	-1.07711	-0.821534	-0.981029	-0.6471	-0.656689
5930430L01Rik	-0.958269	-0.668334	-0.942567	-1.02575	-0.803037	-1.02669	-1.09375	-0.75583	-1.10218	-1.18061	-0.809312	-0.976906
Glo1	-0.94865	-0.987257	-1.01459	-1.14149	-0.959448	-1.19032	-0.997334	-1.01253	-0.889329	-1.08634	-0.99145	-1.21736
AI987944	-0.941822	-0.955129	-0.918833	-0.86915	-0.959169	-0.948606	-0.773206	-0.802736	-0.986562	-1.08078	-0.774684	-0.863564
Cln8	-0.940117	-1.30842	-0.842924	-1.33713	-0.945818	-1.19485	-0.870289	-1.24161	-0.832256	-1.22696	-0.760392	-1.075
Dclre1a	-0.928617	-0.899613	-0.820162	-0.972358	-1.05343	-0.780836	-0.997246	-0.83485	-0.83381	-0.920147	-1.01364	-0.593437
Kcnq5	-0.899091	-0.950922	-0.921653	-1.18045	-1.12936	-1.11935	-1.36012	-1.27693	-1.13093	-1.37403	-1.28127	-1.36518
Gm16794	-0.780188	-1.21418	-0.640097	-0.7347	-1.28206	-1.37279	-0.641872	-1.41745	-1.00468	-1.38157	-1.4869	-1.26112
Polr3h	-0.731283	-0.666327	-0.68134	-0.70546	-0.816792	-0.842331	-0.725264	-0.82819	-0.856462	-0.851404	-0.884614	-0.994064
Sirt5	-0.730983	-0.788155	-0.811688	-0.818721	-0.751312	-0.961907	-0.966631	-1.08088	-0.890644	-0.836238	-0.897516	-0.89257
Gm6416	-0.711477	-1.90506	-2.12612	-3.24023	-2.34935	-2.50168	-0.910903	-2.25986	-1.87521	-4.93068	-2.13148	-2.24777
Hbq1a	-0.708349	-5.37749	-1.55167	-4.80245	-1.95704	-4.9557	-0.710291	-3.25655	-0.816923	-3.56256	-1.02869	-5.29847
Slc15a5	-0.706533	-3.19619	-1.1794	-3.45719	-0.970144	-1.88344	-0.709324	-3.21979	-1.14857	-3.62962	-0.985636	-1.86029
Hemk1	-0.68086	-0.593799	-1.05644	-1.04182	-0.746383	-0.861946	-0.997542	-0.908442	-0.956891	-0.878513	-1.03119	-0.906813
Xrcc2	-0.680475	-0.958399	-0.914496	-1.31081	-1.00639	-0.855043	-0.725864	-0.946324	-1.00148	-1.27121	-0.789142	-0.683327
Parp16	-0.666078	-0.836411	-0.667596	-0.710353	-0.758369	-1.01812	-0.656642	-0.883323	-0.723855	-0.81107	-0.784542	-1.1604
Ropn1l	-0.619915	-1.14029	-1.01474	-1.29729	-1.18257	-1.09647	-1.01091	-1.11448	-1.1423	-1.0232	-0.872438	-0.614632
Ifi35	0.591033	0.697802	0.796737	0.798025	1.08805	0.946493	0.853585	0.853737	1.06806	1.06284	1.11958	0.967326
Ighv9-1	0.602337	0.745984	1.6786	0.618529	5.37058	4.62711	1.87455	1.55105	4.79888	2.33309	5.84641	4.94284
Edil3	0.622534	0.739498	0.920502	2.10554	0.71807	1.48595	0.778927	0.92264	0.68065	1.63758	0.661658	0.938536
Apoc2	0.656729	1.26706	1.96728	1.75011	1.22	1.39792	0.888057	0.808294	1.91414	1.46548	1.83907	1.95417
Syt8	0.705543	2.12305	1.11658	2.84856	0.938012	2.4104	1.2078	1.85369	0.696294	2.84521	0.652012	1.83406
Pisd-ps1	0.744731	0.728852	0.966365	0.757974	0.849368	0.628065	0.817576	0.70634	1.01671	1.05387	0.924822	0.655486
Acsf2	0.751536	0.861495	0.822031	0.820409	0.87077	0.769372	0.972843	0.941095	0.9167	0.867861	1.0194	1.00635
Gm1070	0.823236	1.0313	1.40354	1.76624	0.67674	1.63985	2.34727	1.96546	2.27791	2.10641	1.85874	2.35814
Arl5a	0.826115	0.893003	0.691567	0.752418	0.709375	0.784537	0.706693	0.898861	0.738465	0.720681	0.704303	0.824034
Il4ra	0.854854	0.998152	0.944226	1.93434	0.896517	1.50074	0.873053	0.85438	0.954728	1.36474	1.09515	1.04419
Cdh22	0.86886	1.16766	0.91989	2.09593	1.63252	2.23472	2.30809	3.36983	1.55086	2.97774	1.23797	1.36652
Cdc37l1	0.871604	1.00646	1.05928	1.03158	1.15469	1.07621	0.894264	0.91096	1.18376	0.824916	1.01768	1.07078
Hint2	0.87508	0.904928	0.611713	0.801892	0.788161	0.692002	0.928063	1.14795	0.888875	1.11158	0.883415	0.846574
Whrn	0.898154	0.814588	0.780549	1.15694	1.17328	1.25442	1.24275	1.11256	0.918135	1.10078	1.302	0.978189
Gm6377	0.913147	1.35818	0.862859	0.622085	0.955031	1.07368	0.815057	1.03939	0.648643	0.831113	1.0002	1.57555
Cd93	0.914108	0.832442	0.611763	0.911863	0.746657	0.758533	0.732176	0.842639	0.674813	0.590796	0.820684	0.732622
9930104L06Rik	0.934121	1.26245	0.753537	0.990539	1.12054	0.956983	1.07157	1.0553	1.05974	0.898954	1.03853	0.756876
Il20rb	0.965855	1.58956	1.02978	1.94885	1.05092	1.31323	1.24612	1.52179	1.33325	1.78697	1.2141	1.01979
Ighv1-52	0.975219	1.23846	4.54685	2.75484	1.30577	1.16562	2.18732	1.21723	3.84548	3.67201	2.39716	3.05858
Ighv9-2	0.979341	2.62218	2.28986	3.01594	3.73636	3.46441	2.81495	3.79901	2.66115	3.5718	3.59484	3.15227
Col12a1	0.984277	0.942616	1.21739	2.28224	1.09671	1.73412	0.734983	0.960115	0.60533	1.07096	0.789039	1.23764
Myh7	0.987436	3.0968	1.01854	1.34722	1.24123	1.66222	0.939986	3.42454	3.11841	3.19278	0.954391	0.856721
Ighv1-58	0.996278	2.40558	2.35054	2.21805	1.58203	3.0908	2.16501	3.88682	1.74792	1.45978	0.870898	2.70271
Metap1d	1.00714	1.3871	1.35228	1.61081	1.47939	1.16954	1.32446	1.55552	1.32144	1.44621	1.45083	1.45192
Gm8221	1.01169	2.03344	2.53567	2.01674	3.37547	4.00949	2.16202	2.77401	2.50448	2.11293	3.04073	3.97658
Serpine1	1.02198	1.55052	0.809727	2.69119	1.84814	2.94326	0.749307	2.26753	0.703084	2.95807	1.33164	2.60965
Tfpi2	1.04167	1.06708	0.63897	2.1705	0.611411	1.66551	1.18996	1.79898	0.621058	2.17482	0.829759	1.11311
Mgp	1.04282	1.41729	1.17707	2.26578	0.98277	1.50016	1.47369	1.73701	1.04387	2.38534	0.843229	1.26036
Dynlt1a	1.06551	1.3025	1.65202	1.50637	1.46537	1.70408	1.25193	1.46115	1.26588	1.12265	1.66385	1.03015
Ctxn3	1.07336	1.23188	1.10925	1.70475	1.24813	1.27066	0.977335	1.53751	1.2837	1.3143	1.12429	1.15418
Fblim1	1.07754	1.34111	1.15294	2.05553	1.01459	1.33423	1.24692	1.45875	0.835218	1.44645	0.87248	1.17692
Grin2d	1.0878	0.850329	1.19914	1.95305	1.32681	1.5592	0.615135	1.15389	1.11058	2.42809	0.716035	0.769811
A630001G21Rik	1.09657	1.17158	1.72262	0.758028	1.75754	1.56451	1.59761	1.49107	1.65045	0.933548	1.89208	1.76818
Peg3	1.10189	0.638793	1.11001	1.11618	1.27399	1.31495	0.925304	0.872687	0.871267	0.633803	1.11873	1.00739
Ift140	1.10426	0.844796	1.74433	0.699185	1.21964	0.792312	1.54884	0.951757	1.75468	0.939283	1.47217	1.04724
Acvrl1	1.10537	1.34913	0.643446	1.23619	0.593794	1.21792	1.15678	1.58913	0.849847	1.738	0.731717	1.50374
Fam167a	1.10944	1.26191	1.02974	1.76096	1.43709	1.95116	1.26624	1.52402	0.942942	1.65945	1.28229	1.33067
Entpd3	1.12661	1.67317	1.36036	1.33003	1.91041	1.7225	2.07475	2.19002	1.28965	1.84819	1.77229	1.86953
Sspn	1.1347	1.16831	0.641095	1.42914	0.910283	0.815368	0.705418	1.05951	0.772864	1.27336	0.75358	0.748093
Cish	1.13568	1.23051	0.698115	1.42217	0.81415	0.991641	1.16377	0.654174	0.800483	1.40598	0.67842	1.12547
Ezh1	1.13953	1.085	1.14203	0.968259	1.16215	1.1052	1.28002	1.2319	1.28791	1.11421	1.2677	1.21585
Sumf2	1.14526	1.47455	0.800267	1.47813	1.14989	1.32017	1.10835	1.31967	0.938938	1.38277	1.15351	1.37905
Naga	1.14555	0.956708	0.707745	0.968994	0.839991	1.08929	1.12316	1.14026	0.878067	1.16805	1.02548	1.06326
Spsb4	1.15684	1.30831	0.726617	1.89573	1.70707	2.0846	1.01344	1.3882	1.09156	1.90743	1.83777	1.71079
Nlrp1a	1.16093	1.1398	1.84614	1.04212	1.03586	0.95673	1.72688	1.3789	1.8233	1.66484	1.04113	1.1647
Ighv1-53	1.16423	1.57226	1.57878	1.90924	1.36684	1.19079	3.12228	3.72251	1.44491	2.25146	1.54174	1.25309
Dusp7	1.17394	1.12712	0.659393	1.11079	0.698561	0.604948	1.00819	1.10476	0.58856	1.00193	0.718356	0.761707
Igkv13-84	1.18061	2.24651	2.16736	1.58283	3.32679	2.8561	2.05314	2.41734	0.920889	1.47936	3.35433	2.32647
Apol11b	1.18534	2.4205	2.50716	2.56997	2.39424	3.80441	1.87163	2.74264	2.58373	2.94289	2.58499	4.31191
Lyrm7	1.21749	1.42698	1.0573	0.771879	1.08431	1.28348	0.865354	0.886333	1.09597	1.08466	1.40387	1.61417
Hs3st3a1	1.23546	1.03126	0.709523	1.40831	0.842877	0.943408	1.50082	1.61567	1.06572	2.03901	0.769633	1.0965
4930512H18Rik	1.23572	1.48693	2.17555	2.8874	1.89935	2.51305	1.16674	1.49292	1.63502	1.69556	2.02017	2.90616
Nr4a2	1.24179	1.68322	0.732955	1.89514	1.61478	2.1578	0.749032	1.68405	0.743166	1.25729	1.03935	1.04695
Parp3	1.24377	1.41034	0.752099	1.67316	1.07721	1.28384	1.05359	1.42613	1.11858	1.65602	0.933957	1.09204
Slc7a2	1.25034	0.925845	1.18946	1.58986	1.29214	1.43645	0.739436	0.711141	0.990577	1.18669	1.18218	1.13286
Gfra1	1.26579	1.29953	1.32786	1.04151	1.16216	1.04329	1.06057	0.90335	1.29658	0.741917	0.650281	0.601388
Phlda3	1.26627	1.05729	1.26488	1.92794	1.43315	1.03017	0.605905	0.91625	1.3482	1.39633	1.43251	1.0362
Ctla2b	1.28763	1.99371	1.30444	2.12808	0.726989	1.86396	1.1826	2.36564	1.23352	2.53956	1.31235	2.28602
Slc15a2	1.29283	2.7285	1.27919	1.90548	1.76233	2.66546	1.58773	2.83341	1.30776	2.2972	1.56525	2.66502
Dusp23	1.30395	1.29279	0.898392	1.20944	1.19486	1.04965	1.15502	1.46179	1.05733	0.827563	1.10212	1.056
Qpct	1.3067	0.752941	0.693175	1.01724	0.613144	0.632036	1.09205	1.0228	0.978327	1.20911	0.641293	0.772969
Ighv5-6	1.31306	3.92319	1.48074	2.01734	2.16874	1.79015	1.56618	2.70575	1.09663	2.59012	3.09428	3.31562
Tmem267	1.32069	2.26614	1.11352	2.42221	0.776238	1.28692	1.25539	2.17627	1.30138	2.2179	0.698327	1.18511
Ccdc85a	1.3259	1.30921	1.32319	1.42166	1.65144	2.3662	1.05904	1.669	1.54969	1.25544	1.9437	2.82432
Zfp82	1.33058	1.33014	0.796243	1.05484	0.909724	0.88378	1.12397	1.2176	0.906018	1.32017	0.845159	0.791015
Rrm2b	1.33295	1.20032	1.44592	0.865407	0.902052	0.822171	1.37249	1.33851	1.6512	1.08859	0.997044	1.1034
Col8a2	1.3417	0.831439	1.33008	2.51312	1.69867	1.81836	1.01386	1.2112	0.805681	1.32478	0.708007	0.983579
Myo15	1.34755	3.45625	3.58091	3.97527	2.08622	2.97904	2.33513	3.57787	2.34043	3.16276	1.74944	2.47535
Trmt61b	1.3571	1.20451	0.841364	0.808891	1.01201	0.682817	0.978474	0.948478	0.9293	1.08647	0.762396	1.00753
Pcdhb19	1.36401	1.17096	0.739436	1.58219	1.30831	1.51665	1.95737	1.98707	1.29831	2.45166	0.991978	1.62929
Col6a3	1.36603	1.26652	0.702472	2.04064	0.840343	1.89254	1.03255	1.88749	0.617924	2.76728	0.632808	1.5467
Spaca1	1.38656	1.19723	1.61162	2.55591	0.930639	2.23133	1.99816	2.66199	1.50627	2.0057	0.992347	1.30574
Trnp1	1.38723	0.703557	1.44477	1.29454	1.65262	1.07185	1.10105	1.43641	1.31592	2.04671	1.19742	0.874704
Bcat1	1.39381	1.33828	0.970974	2.46834	1.05184	1.72341	1.03742	1.27793	0.972056	2.04053	0.834254	1.02362
Map2	1.4344	0.869488	1.14569	1.02329	1.13445	0.609445	1.55638	1.10339	0.955588	1.03844	0.780842	1.01115
Vmn2r29	1.45047	1.19316	1.49928	1.89162	1.19583	1.20164	1.77636	1.55743	1.59415	2.26524	1.1069	1.1477
Alx4	1.45711	0.98084	0.814936	1.35967	1.11701	1.00921	0.856357	0.995675	0.596718	0.784479	1.03773	0.867251
9130008F23Rik	1.46142	0.735445	1.8268	1.46614	1.09902	1.08353	1.62954	1.29282	1.57938	0.790444	1.49208	1.25873
Trim34a	1.46821	0.905726	1.63047	0.74793	1.84013	0.982892	1.76973	1.21981	1.73305	0.906115	1.85607	1.1265
Gm13490	1.53071	1.29246	1.45108	1.45449	3.93006	3.64425	1.9257	1.87729	1.80999	1.64834	3.4669	3.3835
Ltbp2	1.53188	1.37256	1.29488	2.28124	1.54371	1.94216	1.46479	1.98336	1.48273	2.34417	1.42371	2.14129
Gm19434	1.54647	1.42522	2.05907	1.27088	1.24034	0.665424	2.56731	1.84529	2.61359	0.938171	1.14643	0.676225
Aebp1	1.55797	1.43644	0.652758	2.2621	0.899129	1.20597	1.01721	1.65612	0.786458	2.26461	0.942651	0.933902
Col28a1	1.57086	1.75126	0.998978	2.04051	1.71737	1.55557	0.901589	1.93069	1.7819	2.42398	1.43464	1.42193
Pccb	1.57317	1.66077	1.3942	1.77682	1.29114	1.21723	1.42029	1.56667	1.25704	1.40328	1.18518	1.18979
Matn4	1.62963	1.37111	1.2433	2.68947	1.03138	1.45514	1.36817	2.12627	0.667109	2.13526	0.721714	1.09254
L3hypdh	1.63398	1.4979	1.35137	2.20254	1.15733	1.52152	1.70832	1.97251	0.80377	2.0422	0.769696	1.36096
H2-D1	1.64226	1.41342	1.61146	1.1637	1.68701	2.01192	1.90827	1.73277	1.57817	1.44325	1.76644	2.16025
Gpr132	1.64281	1.34507	1.42015	0.659629	1.76343	1.29837	1.89967	1.52713	1.4796	0.848291	1.50004	1.46272
Aloxe3	1.65213	2.84214	1.22051	1.89509	2.60668	1.47771	1.10769	1.79488	2.25225	1.83173	0.751639	1.88731
Gm21188	1.65651	1.8442	2.07563	1.78691	1.55675	2.25566	2.29265	2.06463	1.32636	1.71404	1.10631	1.19137
Cpxm2	1.67049	1.36581	0.953683	2.27292	0.975287	1.49478	1.60685	2.11936	1.02583	2.2261	0.78653	1.03991
Tcfl5	1.70499	2.1739	1.92788	4.32306	1.28914	2.13696	1.37547	3.03185	0.941379	2.63194	0.651625	0.918972
Col5a3	1.71237	1.72891	0.62937	2.32733	0.659092	1.75669	1.34572	2.15282	0.648041	2.42354	0.660281	1.00922
Rab3b	1.72206	1.31711	1.56677	2.14004	1.50001	0.789006	1.06392	1.17556	2.20996	2.43827	1.58029	1.30553
E030011O05Rik	1.72785	1.48508	1.10559	2.30027	0.97687	0.990451	1.49698	1.97829	1.53038	2.43614	1.61918	1.5716
Apol10b	1.74225	2.22218	1.55535	1.09547	1.74469	1.93773	1.63644	2.30898	2.14289	1.70739	2.19131	2.21027
Fam178b	1.757	1.70865	1.94806	2.3803	1.83447	1.86232	0.818512	1.58518	0.717625	1.83712	1.48332	1.65829
Thnsl2	1.75951	1.56478	1.27405	1.9434	1.91351	1.72468	2.16145	2.31794	1.26117	1.46117	1.43795	1.32327
Sbsn	1.76467	2.56143	0.689199	2.2739	1.35582	1.52477	1.43161	3.13513	0.802371	3.65306	1.28896	1.86679
Ahnak2	1.77523	1.4807	1.05929	1.96288	1.0736	1.29402	1.63335	2.24673	1.16646	2.7107	1.06777	1.43027
Oscar	1.77866	1.52103	2.00061	1.57064	1.8279	1.23524	2.21161	1.49497	1.61745	1.32884	1.7217	1.08575
Ptgfrn	1.78527	1.54789	0.730116	2.21649	0.651513	1.3852	1.08273	1.88047	0.729954	2.32631	0.709324	1.15551
Gm4841	1.79328	2.46997	0.755287	0.923021	0.96114	1.55461	0.831216	1.69412	0.588513	1.35688	0.905497	1.37954
Gm10384	1.79633	2.00114	1.67048	0.99821	1.00452	1.21431	2.07386	2.25503	2.05158	1.93882	1.54484	1.55093
Cd300ld	1.7973	0.621363	1.85006	0.803037	2.1493	1.04434	1.806	0.690588	2.27539	0.915929	2.53408	1.18801
Ccdc109b	1.80364	1.80396	0.943441	2.0051	1.34074	1.85123	1.35396	2.07626	1.16975	2.41625	1.42381	1.62025
Loxl2	1.80903	1.38487	0.792723	2.0829	1.04193	1.54194	1.26162	1.65709	0.86485	1.87943	1.13032	1.11735
Pgpep1l	1.81721	1.25248	0.736998	0.924516	1.93206	0.880616	1.11038	1.18819	1.2117	0.829957	1.6895	0.821749
Pnpo	1.82145	1.69396	2.01729	1.33523	1.83692	1.2259	2.26349	1.86364	2.02458	1.683	1.89393	1.44595
Pamr1	1.83254	2.21935	1.1774	2.20647	1.2952	1.64126	1.73617	2.28313	1.17926	2.48969	1.17769	1.44366
Sorcs2	1.83798	1.19237	1.57513	2.42414	1.13456	1.58329	1.20185	0.750548	1.19349	1.10562	1.06341	0.869782
4930447C04Rik	1.86828	1.45913	1.36184	1.31576	2.07319	2.21962	1.69649	2.11446	1.80402	1.63086	2.48155	1.6244
Fbn2	1.88433	0.992693	1.52555	2.82512	1.54254	2.58948	1.15	1.43832	1.20056	1.89689	1.21034	1.21321
Igsf10	1.89729	1.1916	0.798947	1.62258	0.929508	1.63694	0.97487	1.57463	0.774644	2.00871	0.743609	1.06165
Acaa1a	1.90712	1.9632	1.43281	1.82889	1.15019	1.0602	1.83225	1.99525	1.28948	1.78603	1.18581	1.07301
Col26a1	1.91116	3.08698	1.70907	3.96301	1.99255	2.20097	1.22416	2.84683	1.33672	2.67955	1.47727	1.23654
Dach2	1.9121	2.15188	2.28908	1.80909	3.2332	3.70517	1.71341	2.30518	5.61053	4.40263	2.98909	3.74135
Ndrg4	1.92765	1.63112	0.932243	2.07075	1.48617	1.45571	1.46516	2.24366	1.12752	2.4636	0.950148	1.04985
Adam5	1.92941	1.60264	0.9988	1.5269	0.72551	1.06551	1.36375	1.61573	1.18112	1.31651	2.02914	1.73913
Dclk1	1.93541	1.88047	0.769034	2.50043	1.13152	2.02476	1.04241	1.97769	1.04809	2.39791	1.06294	1.49508
Thbs2	1.942	0.914734	1.19022	2.72135	0.797827	1.6868	1.07778	1.44406	0.878052	1.74048	0.712375	0.946123
Capn6	1.95994	1.52047	1.2625	2.69739	1.14045	1.81982	1.64477	1.95096	1.23207	2.09849	1.16785	1.31318
Gm7285	1.96517	2.39084	2.33956	1.61905	2.72286	2.34146	4.35513	3.77199	3.44987	3.29248	5.10153	5.08617
Tnn	1.96676	1.27845	1.43289	2.93876	1.60919	2.41381	0.696812	1.4703	1.41132	1.71445	1.34796	1.80652
Apol10a	1.98274	3.90972	3.4526	3.99618	2.94199	5.00824	2.98398	4.33178	3.45866	4.13811	3.00842	5.03775
Postn	1.99524	1.24592	1.3244	2.96762	0.997273	1.90964	0.7386	1.41045	1.15804	1.69997	1.0183	1.54287
Csrp2	2.0171	1.32672	1.24821	2.72188	1.14108	1.95744	0.879033	1.24832	0.756513	1.39198	1.11907	1.1619
Sertad4	2.02023	1.57348	1.17827	2.27039	1.32609	1.64562	1.34857	1.78088	1.14173	2.23718	1.05753	1.18084
Klra13-ps	2.03022	0.912236	3.30477	0.695231	4.17608	2.99996	2.47607	1.36661	4.46831	2.89024	3.08475	2.00727
Igfbp2	2.03397	2.37486	1.14947	2.12436	1.54204	2.26901	2.5249	2.6277	2.0263	2.85504	1.86574	1.84371
Nnmt	2.04907	1.67056	1.17006	2.17733	1.36718	1.67103	1.76658	2.31524	1.06074	2.32974	1.02195	1.50984
Aspn	2.06251	1.17791	0.874423	2.42605	0.823672	1.38369	0.594803	1.89773	0.748485	2.31601	0.713182	1.26189
Lrrc15	2.09025	1.14427	1.08472	2.81732	1.43717	2.08499	0.84569	1.80986	1.22026	2.23792	1.57731	1.66377
Thbs3	2.09363	1.38172	0.75026	1.6758	1.06233	1.21894	1.23982	1.79755	0.613343	2.34585	0.914053	0.950108
Ms4a14	2.09474	0.90908	1.40598	1.92422	1.3774	1.85101	1.72725	1.25328	1.76992	2.01811	1.50703	1.33135
BC147527	2.10773	1.0545	3.40036	1.79142	3.7023	3.06396	2.87449	1.87165	3.34809	1.97697	3.83487	3.27426
Asb15	2.11038	1.85965	1.62476	1.27593	1.94712	1.6381	1.50859	1.3257	1.58538	0.919796	1.5356	1.64638
Rsph3b	2.11626	2.2339	1.44024	2.07404	1.3632	1.92458	1.06775	1.4765	0.93509	2.07767	1.5873	1.67913
Steap1	2.12182	2.38842	0.687293	2.79479	0.799472	1.65224	1.08654	2.30302	0.915528	3.35049	0.602196	1.19691
Gm21370	2.14197	1.77143	3.50401	2.62859	1.6471	2.27029	3.11256	2.8231	2.51857	1.72847	2.0669	2.2768
Eml6	2.14749	1.85686	1.74351	1.85419	1.38586	1.33799	1.88932	1.69976	1.66075	1.68556	1.40292	1.4413
Ifit3	2.16199	0.671953	1.84651	1.13503	2.2666	1.51875	2.22602	1.44953	1.88907	0.96304	2.46776	1.5565
Mill2	2.18022	2.22993	0.844113	1.55574	1.60674	2.07004	1.96507	2.50685	1.69398	2.59936	1.76132	2.27887
Pax1	2.19073	2.18066	2.3728	3.02999	1.80669	1.83661	1.90611	1.91728	1.2072	2.79457	0.673434	1.18168
Ubc	2.20835	1.42436	3.16579	2.33351	3.10608	3.4524	1.49178	0.762838	2.13365	1.86446	0.752141	1.25668
B230216N24Rik	2.20843	2.8055	1.70054	1.77732	1.50568	1.99272	1.79462	2.86829	1.6037	2.03648	1.32076	1.84293
Ptx4	2.22223	2.07294	1.25045	2.82167	1.81728	1.86501	1.59129	2.21261	1.84233	2.68703	1.99833	1.727
Mucl1	2.27693	3.32609	1.45566	2.74793	2.67841	3.52682	4.92799	5.866	2.78329	6.38808	2.808	4.71974
8430423G03Rik	2.32064	1.85269	1.81515	1.8704	1.70048	1.99833	1.03418	1.02804	2.11438	1.90199	1.12478	0.892964
Ano4	2.32643	1.9677	2.42439	2.55364	1.92522	1.78626	1.79459	2.138	1.89465	0.707253	1.84705	1.95945
Ighv1-59	2.33037	3.63851	2.95205	2.13748	0.907539	0.880293	2.55226	3.87124	5.01727	4.86376	1.81831	2.63217
Arsi	2.36372	1.79372	1.26627	2.88629	1.33428	2.25641	2.09052	2.21064	1.25496	3.19878	1.50457	2.02852
Capg	2.37274	2.42926	1.96535	2.47536	2.25315	2.47248	2.89201	3.09898	2.51212	3.21947	2.62512	2.67702
Fbxo24	2.38202	2.10415	1.75488	1.70233	1.42428	1.36112	2.29272	2.39643	1.76049	1.81018	1.58719	0.968722
Muc1	2.4006	0.715123	1.99705	1.64617	2.44641	1.36359	2.64304	1.23747	3.05322	2.33542	1.85506	0.686971
Myoc	2.4752	1.9543	1.09347	1.23901	1.32418	0.952444	2.32139	2.31141	1.56676	2.39784	1.06923	1.28761
Gpr135	2.48207	4.05881	2.50601	4.40299	1.67543	3.86167	3.00919	4.89574	2.92623	6.26959	1.41071	4.13394
Ticam2	2.57855	2.47955	2.22397	1.80529	2.91153	2.98275	2.36867	2.44786	2.35313	2.20336	2.56574	2.70695
Fggy	2.58152	2.5676	1.54303	2.4281	1.27456	1.60074	1.98128	2.24735	2.57409	2.92095	0.98508	0.938508
Cdsn	2.5943	3.92069	2.06452	4.06805	2.19061	3.26965	3.33092	4.92479	1.66424	3.56798	0.9551	3.41392
5033406O09Rik	2.60999	3.27759	3.03769	3.30378	2.28275	2.67058	2.62101	2.92056	2.70133	2.93343	2.81517	3.21801
4930455G09Rik	2.61803	1.19855	1.76935	1.03485	3.24592	2.02697	2.08277	1.19001	1.47163	0.675167	1.94919	2.3282
Fam171b	2.69695	1.47265	1.29986	1.41787	1.50306	1.01779	1.37717	1.11729	1.79967	2.38389	1.30308	1.14255
1700001K19Rik	2.80967	3.40995	5.27381	4.48929	2.28851	1.78718	4.00948	3.17608	2.69403	3.00736	3.79984	3.42501
Cyp2r1	2.82316	2.7484	1.72012	2.31893	2.01798	1.76243	1.43911	2.10223	1.67008	1.78947	1.98049	1.82734
Gm10560	2.83064	2.31298	2.98015	3.19087	2.16029	1.94887	2.44983	2.59776	2.13302	2.30143	2.42866	2.2934
Lrrc48	2.8815	2.52711	2.88886	3.34516	2.66649	2.29732	2.85565	3.17573	2.49654	2.84857	2.44103	1.62411
C4b	2.9131	2.70921	1.85408	2.56312	1.93749	2.26657	3.22265	3.44318	2.18542	3.87283	1.70755	2.50913
Tpbgl	3.05434	1.18493	1.82653	0.948387	2.80469	1.6354	2.1964	1.53415	2.1293	1.6595	2.68997	1.71581
C430002N11Rik	3.05596	2.01088	2.20975	3.52414	1.41716	2.75061	4.04632	2.56102	4.48061	3.70592	2.55557	1.48358
Igkv4-90	3.08168	5.33958	1.10991	3.80277	1.50937	4.38692	2.31206	5.5383	1.11171	4.70728	2.14551	5.48408
Ang	3.09657	1.02375	1.81211	0.743911	2.2388	0.865303	2.89051	1.17056	2.39044	1.70051	2.0866	0.832074
Ighv1-76	3.17385	3.40998	4.95839	4.65024	5.42649	3.21229	1.78912	2.38618	3.23771	4.68294	5.47452	2.92317
C1qtnf3	3.17602	2.35259	2.05513	4.01331	1.72309	2.78873	1.51433	2.83105	2.50241	3.29954	1.73067	1.83164
Klrb1b	3.26121	2.84238	1.99364	2.9354	2.92814	3.48322	1.78143	2.83776	3.19088	4.24584	4.29408	5.01762
Igkv4-91	3.29927	5.35603	2.60891	3.58638	4.10963	4.27686	2.65146	4.36988	5.56815	5.97746	3.67934	3.47812
Trim30d	3.32934	2.8458	3.78761	2.69434	4.31604	3.53723	3.84963	3.22474	4.37637	3.40637	4.13601	3.39789
Nlrp5-ps	3.50073	4.33425	1.98584	2.5555	1.42735	1.72468	1.69717	2.60145	1.61282	2.43026	1.87763	0.907655
Best1	3.52141	2.3466	2.70244	3.51006	3.83299	4.79261	3.26443	3.09479	4.37529	4.58621	3.77787	4.48751
Gm10369	3.56848	3.80078	3.47443	3.86781	3.11842	0.721312	4.06359	4.15256	4.41303	3.66326	0.84271	1.6007
Uox	3.58711	4.00098	2.11002	4.90656	0.750444	4.11686	1.67131	4.51578	1.25558	4.93274	1.62188	3.15863
Ighv11-2	3.61161	2.91978	3.72097	2.2522	3.64907	3.20667	4.17655	3.0775	5.81329	3.95086	3.01823	2.90478
Angptl1	3.62361	1.87524	0.925215	2.66273	1.12278	1.36648	1.46926	2.6831	1.09564	3.5417	0.938961	1.24955
Ighv1-55	3.64763	4.06856	2.70956	2.6516	1.64142	1.00317	3.52523	4.16736	3.24691	3.13368	1.68485	1.65497
Serpina3b	3.69778	2.55958	4.02476	1.05845	3.59586	2.57409	3.71281	2.04603	3.98038	1.48895	4.34928	2.41081
Baiap3	3.72379	3.48688	4.19393	3.20209	3.63596	3.18446	4.72701	3.65382	3.93889	2.68183	3.70677	3.00172
Meiob	3.75588	3.20581	2.44487	3.02006	2.35972	1.49526	3.52685	3.53408	3.18459	3.24556	2.0347	1.90429
Igkv5-48	3.78736	5.147	3.49656	3.0584	5.05019	5.43222	6.27824	6.6509	5.72319	5.33374	5.10124	5.41946
1110019D14Rik	3.87179	3.23625	3.58933	3.03926	4.40704	4.54155	3.44047	3.00543	3.99443	3.48283	3.60564	3.76704
Igkv4-72	3.98364	5.0582	5.22593	5.70537	7.09625	5.35038	2.19986	3.22561	4.7079	6.80789	6.7689	6.23356
Zfp429	4.08046	3.97157	6.25779	5.55622	3.59838	3.97118	5.05095	4.47649	4.53002	3.8935	4.09355	4.16744
Klra4	4.1706	2.90427	3.39651	1.82731	4.03677	3.24517	4.20716	3.2997	2.89989	1.46638	4.68941	3.7473
Ighv1-50	4.26444	2.68947	3.42653	2.20527	4.68005	3.2603	4.9937	2.07446	3.67478	2.62136	3.73724	2.85275
Ighv1-54	4.32052	6.45817	5.80739	6.65084	1.58732	1.53223	2.88589	4.83724	5.99575	7.69482	2.8134	4.52674
Gpr12	4.32733	3.43081	4.18855	1.5653	3.17153	1.5184	4.69629	3.688	3.96702	1.54393	6.36146	5.08171
Igkv13-85	4.44837	5.98133	2.97052	2.60933	4.33701	5.04244	2.43791	3.77732	3.81399	4.70652	2.73109	3.74926
Igkv4-68	4.6179	3.96982	3.49394	5.18262	8.02065	5.48715	4.77424	3.56417	3.21216	6.31431	8.17532	5.41709
Igkv12-98	4.63151	4.80766	5.88985	1.30536	5.59079	4.57935	3.44226	3.06814	6.31694	4.8062	4.79424	3.9777
Ighv1-75	4.64593	4.89752	3.26981	1.73475	3.60241	4.30334	4.84893	4.5096	2.70316	3.13521	4.15301	4.93477
Igkv4-57	4.679	3.64106	4.84257	3.05775	2.98316	1.96869	3.62275	2.9771	3.24317	1.77471	0.714945	1.53565
Ighv1-22	4.91207	3.00652	5.58885	3.52909	5.66447	5.17177	4.57559	3.285	4.66639	4.91308	5.8591	5.68007
Ighv1-26	4.93927	4.59995	3.25161	2.60614	2.61749	1.78642	6.77201	6.17934	4.01899	3.20639	2.51774	1.79109
Igkv8-30	5.19334	6.75587	5.24006	7.01149	4.5449	3.18041	4.72957	5.97598	7.71635	9.67401	5.61744	4.31409
Klra8	5.21132	4.50164	4.84235	2.13171	4.88664	3.70729	3.77259	2.39329	4.55605	2.61916	6.10968	5.3996
Ighv1-9	5.27704	4.8242	4.90297	4.44224	3.84646	2.75653	7.32874	7.35076	5.82337	6.22754	5.35613	4.48742
Mamdc2	5.3759	6.07115	5.57514	7.53777	4.64995	5.69967	5.64391	6.93813	5.73783	8.05089	4.41755	5.41524
Zfp979	5.40337	7.28381	3.91527	5.48145	4.43387	5.61651	5.07203	7.07467	4.39837	5.89305	3.24904	4.80956
Rnaset2b	5.63266	4.2186	4.31407	3.81425	4.67973	4.44113	3.95583	2.37929	4.09391	5.71295	4.29425	4.5864
Ighv5-4	5.71529	6.38871	3.6044	4.94228	4.03313	3.61003	5.17645	6.25915	3.8709	5.19563	3.41774	3.48962
Cldn34c1	6.46906	5.30692	5.19702	3.83723	6.98401	6.19484	6.56708	6.0709	6.35565	5.66298	5.20142	4.49186
Trim12a	6.59212	6.54388	7.08848	6.28804	6.94889	6.76513	6.48523	6.43056	6.20572	5.74899	7.0125	6.91905
Tph2	6.659	7.43036	5.04594	7.284	4.46777	6.68679	3.85742	6.05336	3.41734	5.33082	3.44143	6.15082
Igkv8-27	6.69957	6.65799	7.54158	7.61047	5.07167	5.41927	6.88193	6.83907	8.04177	8.2022	6.22787	6.85276
Ighv9-3	6.81867	6.24851	7.25782	5.95779	7.01294	7.17856	7.10333	6.34823	7.1645	6.22287	6.99066	7.32328
Ighv4-1	7.74557	5.93297	7.50917	4.78517	4.72789	4.90191	6.51237	5.22878	7.19141	4.32778	6.44293	6.38528
Trim5	7.74739	8.04877	7.9851	7.64347	5.41866	4.85776	7.73197	8.3681	5.55194	5.36783	6.26488	6.36299
